# Supplementary material for: Growth-limiting drought stress induces time-of-day-dependent transcriptome and physiological responses in hybrid poplar
Source: AoB Plants. 2022 Aug 29;14(5):plac040. doi: 10.1093/aobpla/plac040 (PMC9521483; doi:10.1093/aobpla/plac040)
Supplement: plac040_suppl_Supplementary_Tables [file plac040_suppl_supplementary_tables.xlsx]

## Sheet: Table S1
#Table S1. Processing of raw RNA-sequencing reads. Surviving and dropped reads are from Trimmomatic, Overall alignment rate is from HISAT2, and Overall gene assignment rate is from featureCounts.
Sample ID	Raw reads	Surviving reads	Dropped reads	Overall alignment rate	Overall gene assignment rate
10h00-30-A	30137895	28363760 (94.11%)	1774135 (5.89%)	0.9015	0.765
10h00-30-B	26975857	25248660 (93.60%)	1727197 (6.40%)	0.9	0.768
10h00-30-C	25128687	23506640 (93.55%)	1622047 (6.45%)	0.9015	0.774
10h00-50-A	28330829	26370325 (93.08%)	1960504 (6.92%)	0.9011	0.765
10h00-50-B	48546330	45375493 (93.47%)	3170837 (6.53%)	0.9	0.773
10h00-50-C	30958370	28989110 (93.64%)	1969260 (6.36%)	0.9005	0.772
10h00-80-A	48937930	45973218 (93.94%)	2964712 (6.06%)	0.9026	0.769
10h00-80-B	63164372	59465487 (94.14%)	3698885 (5.86%)	0.9024	0.768
10h00-80-C	26690886	24994770 (93.65%)	1696116 (6.35%)	0.901	0.761
16h00-30-A	35772729	33774368 (94.41%)	1998361 (5.59%)	0.8956	0.758
16h00-30-B	36420883	34459835 (94.62%)	1961048 (5.38%)	0.8949	0.758
16h00-30-C	44567087	42176886 (94.64%)	2390201 (5.36%)	0.8972	0.768
16h00-50-A	30313662	28693505 (94.66%)	1620157 (5.34%)	0.895	0.763
16h00-50-B	32728312	30868465 (94.32%)	1859847 (5.68%)	0.8956	0.757
16h00-50-C	40404510	38248612 (94.66%)	2155898 (5.34%)	0.8979	0.764
16h00-80-A	26247698	24901053 (94.87%)	1346645 (5.13%)	0.8955	0.759
16h00-80-B	23059001	21928421 (95.10%)	1130580 (4.90%)	0.8938	0.756
16h00-80-C	54969341	52036779 (94.67%)	2932562 (5.33%)	0.8925	0.752
Total	653354379	615375387	37978992

## Sheet: Table S2
#Table S2. Raw expression counts of all the genes passing quality filtering step (average logCPM > -2 and < 9)
Gene_id	LM30A	LM30B	LM30C	LM50A	LM50B	LM50C	LM80A	LM80B	LM80C	EE30A	EE30B	EE30C	EE50A	EE50B	EE50C	EE80A	EE80B	EE80C
Potri.001G000400	130	137	118	143	220	155	280	328	106	281	294	278	246	229	276	192	155	476
Potri.001G000700	387	455	332	348	635	417	647	839	355	537	475	546	474	456	604	362	326	862
Potri.001G000800	39	80	42	42	79	60	77	93	36	94	83	154	88	97	92	62	66	202
Potri.001G000900	1680	1568	1479	1650	2599	1814	2849	3542	1636	2366	2186	3004	2006	2083	2731	1838	1545	3660
Potri.001G001100	155	127	174	74	174	142	233	236	74	65	49	115	32	106	101	51	37	196
Potri.001G001300	320	277	254	272	486	343	420	683	322	689	607	757	592	575	774	444	413	964
Potri.001G001400	86	79	76	104	144	102	143	197	84	178	188	245	137	170	183	109	114	294
Potri.001G001500	349	338	246	322	573	402	694	756	314	331	316	374	343	334	380	285	251	629
Potri.001G001600	1344	1239	1124	1370	2374	1526	2313	3037	1261	1885	1920	2430	1740	1910	2655	1662	1525	3437
Potri.001G001700	611	515	518	505	897	589	908	1147	491	1384	1420	1451	1027	1179	1260	776	772	1757
Potri.001G002000	2643	2858	2376	2358	4713	2814	4126	6035	2446	4085	4011	4485	3415	3765	5017	3091	2832	6466
Potri.001G002200	102	123	68	51	116	72	110	119	64	135	120	178	114	120	115	91	63	190
Potri.001G002300	335	341	326	366	665	374	644	862	358	303	325	375	377	342	340	323	225	634
Potri.001G002500	5919	3766	4800	4544	8334	5300	7303	13072	6431	10048	9008	12602	7363	6948	11336	4923	4878	11320
Potri.001G002600	21	44	22	21	37	26	26	41	22	22	28	48	35	17	28	20	11	54
Potri.001G002800	23	15	16	18	40	10	37	40	17	17	16	15	13	12	12	9	10	27
Potri.001G003100	6	5	6	9	21	4	13	18	9	9	8	13	3	12	8	8	11	18
Potri.001G003400	646	512	522	619	1043	695	1147	1341	493	449	492	645	356	434	467	334	291	800
Potri.001G003500	15	14	10	8	18	9	17	22	9	15	13	12	11	11	11	14	6	21
Potri.001G003800	2570	2585	2179	2560	4547	2840	4292	5617	2357	863	841	1232	824	824	943	784	579	1454
Potri.001G003900	1275	1272	1088	1076	1949	1315	1861	2507	1095	1912	1891	2391	1508	1604	2020	1198	1202	2609
Potri.001G004000	109	110	76	96	182	109	175	240	107	147	122	191	153	154	146	109	116	286
Potri.001G004100	910	911	875	942	1667	1163	1764	2200	875	516	445	789	753	520	736	558	372	1517
Potri.001G004200	857	806	643	839	1368	867	1478	1645	768	1151	1123	1395	932	961	1103	858	704	1819
Potri.001G004300	51	60	37	53	73	69	68	131	62	154	137	213	179	111	169	94	98	298
Potri.001G004500	1425	1111	1196	1235	2269	1358	1874	3260	1372	1336	1332	1899	1258	1256	1884	981	976	2211
Potri.001G004600	365	409	295	248	415	417	462	612	253	2902	3099	3768	2697	3247	3823	2489	2199	5463
Potri.001G004700	15	20	16	19	25	19	19	35	13	20	10	29	15	12	20	15	10	49
Potri.001G004800	945	984	972	840	1648	1027	1572	2092	964	1285	1198	1537	1091	1239	1607	1034	898	2101
Potri.001G005000	83	60	86	77	143	89	144	178	56	209	212	250	185	148	245	112	129	288
Potri.001G005100	690	667	546	643	990	666	1064	1349	460	551	649	731	461	534	643	446	378	922
Potri.001G005500	729	775	622	727	1216	787	1374	1582	618	957	842	1254	1002	971	1285	866	660	1681
Potri.001G005700	23	35	23	32	54	29	46	79	29	63	39	51	36	38	72	31	20	53
Potri.001G005900	4814	4351	3926	4785	8122	5075	9105	10098	3959	4581	4834	5496	3917	4318	4909	3559	2847	6405
Potri.001G006100	79	47	74	74	127	86	104	205	62	124	96	160	113	84	152	115	75	228
Potri.001G006200	18	10	8	14	17	16	31	31	12	42	28	62	41	32	31	30	31	62
Potri.001G006300	70	82	49	81	149	89	141	149	62	114	149	132	97	106	144	111	84	220
Potri.001G006400	563	519	550	512	1007	587	921	1299	556	911	893	979	831	759	881	625	480	1309
Potri.001G006500	27	16	14	17	29	32	44	65	15	30	29	60	33	30	46	26	18	55
Potri.001G006600	3	19	8	3	2	6	2	7	6	1	2	18	6	6	0	0	3	6
Potri.001G006700	313	296	259	295	501	316	462	763	278	122	85	179	159	83	176	139	103	355
Potri.001G007200	107	106	88	101	178	111	204	200	95	91	99	159	102	103	118	113	75	272
Potri.001G007300	82	81	54	79	127	73	137	155	56	107	106	165	108	93	131	119	85	295
Potri.001G007501	45	73	43	51	58	50	78	99	49	81	54	64	64	64	68	51	48	127
Potri.001G007800	1439	1289	1208	1260	2293	1450	2262	2672	1133	1536	1517	1811	1424	1520	1909	1308	1085	2864
Potri.001G007900	908	773	766	877	1420	1008	1612	1819	842	2155	1951	2504	1731	1810	2480	1855	1525	3476
Potri.001G008000	282	246	216	259	427	288	445	533	246	340	349	534	310	353	493	355	260	699
Potri.001G008240	112	118	75	127	208	116	265	260	121	145	188	215	169	160	157	144	108	345
Potri.001G008320	279	331	230	306	539	347	636	638	244	344	344	453	358	317	436	351	245	621
Potri.001G008400	1057	1052	791	1022	1845	1258	2107	2432	827	810	832	1016	819	725	895	669	532	1344
Potri.001G008500	52	72	56	33	89	61	54	126	55	31	26	82	58	30	47	18	25	92
Potri.001G008700	133	156	123	156	209	152	278	237	96	708	816	723	670	659	853	579	546	1209
Potri.001G008800	953	975	855	916	1590	1023	1547	1846	730	1483	1535	1596	1136	1270	1633	963	889	2191
Potri.001G009000	19	16	10	13	16	18	29	34	14	27	24	22	19	20	31	14	21	32
Potri.001G009100	17	34	21	28	38	25	57	46	22	29	24	38	36	27	35	38	29	68
Potri.001G009200	16	10	11	12	16	13	9	25	9	14	18	23	21	19	26	18	15	22
Potri.001G009600	41	42	33	38	79	52	59	96	35	80	96	112	68	96	120	71	45	142
Potri.001G009700	2097	2294	1726	1948	3422	2190	3519	4082	1697	2592	2742	3092	2141	2471	3270	1910	1566	4013
Potri.001G009800	2445	1767	2125	2216	3957	2458	3462	5784	2385	2494	2469	3113	2216	2155	2769	1796	1595	4013
Potri.001G010000	0	1	0	5	0	2	4	3	1	160	189	209	213	173	219	185	168	338
Potri.001G010200	2	3	5	0	5	2	3	2	0	72	85	67	65	73	95	72	83	126
Potri.001G010400	111	80	77	88	151	107	133	225	98	338	375	417	286	277	466	243	240	556
Potri.001G010500	254	240	171	243	392	226	419	447	222	301	321	325	267	270	344	226	208	499
Potri.001G010800	1059	1005	869	1144	2027	1195	2011	2397	934	1377	1342	1891	1248	1242	1635	1162	945	2290
Potri.001G011000	45	52	29	17	45	30	66	49	27	36	41	71	33	38	51	24	36	80
Potri.001G011200	288	352	192	281	496	288	496	496	188	284	286	449	314	324	491	215	248	633
Potri.001G011300	37	33	36	23	62	39	66	39	22	44	78	136	49	51	80	40	43	98
Potri.001G011700	1637	1125	1243	1271	2030	1358	2206	2827	1263	4044	3936	4616	3046	3295	3830	2591	2245	5046
Potri.001G011800	495	410	350	417	781	532	874	999	441	687	632	661	549	521	625	480	358	831
Potri.001G011900	2067	2231	1806	1988	3522	2110	3434	4118	1770	3367	3404	3847	2689	3206	3849	2315	1897	4489
Potri.001G012200	643	742	557	428	756	515	728	1040	513	1503	1355	2091	1147	1332	1878	749	671	1667
Potri.001G012300	17	31	23	28	33	24	36	40	14	46	46	49	35	25	39	36	18	62
Potri.001G012401	14	6	8	10	23	14	32	23	9	11	15	19	8	12	15	15	11	42
Potri.001G012700	23	32	8	25	43	18	47	46	28	38	33	34	32	47	53	44	20	16
Potri.001G012800	277	240	214	201	333	250	349	473	227	487	508	515	381	453	610	329	325	774
Potri.001G012901	38	60	56	62	67	70	127	84	34	46	62	85	54	46	94	51	31	97
Potri.001G013200	29	47	44	31	62	42	75	92	37	47	61	49	46	41	55	21	26	73
Potri.001G013300	146	113	151	152	280	156	244	381	196	202	216	246	186	162	286	192	134	339
Potri.001G013400	724	848	550	843	1291	826	1461	1541	706	278	370	306	320	286	347	254	273	689
Potri.001G013500	108	106	93	81	174	121	120	282	106	441	403	654	357	336	550	189	254	617
Potri.001G013600	68	73	60	69	114	88	112	129	53	83	75	76	91	71	110	71	58	145
Potri.001G013700	187	207	166	224	369	237	422	465	206	205	254	308	223	230	266	224	167	471
Potri.001G013800	812	781	685	724	1256	813	1319	1549	594	1262	1384	1510	1003	1089	1309	812	816	1879
Potri.001G013900	2648	2054	2040	2430	4019	2637	4515	5321	2346	3251	3354	4177	2831	2849	3676	2394	2045	4456
Potri.001G014000	180	154	206	168	283	178	320	430	177	413	421	530	391	305	390	306	297	678
Potri.001G014050	94	100	67	70	114	89	144	165	73	220	215	223	171	164	160	124	133	280
Potri.001G014301	6	8	4	7	4	4	2	7	1	6	12	10	15	15	25	14	8	36
Potri.001G014401	24	11	10	18	33	18	46	30	12	53	58	72	52	55	67	57	32	150
Potri.001G014501	2	15	7	3	10	14	36	17	7	21	27	40	30	25	33	28	15	72
Potri.001G014900	6	13	12	9	12	7	15	18	11	105	109	127	76	93	139	68	58	130
Potri.001G015000	294	300	277	317	453	301	533	611	250	659	685	924	655	774	926	598	538	1413
Potri.001G015300	7	23	7	16	22	21	23	25	7	9	10	13	9	12	10	15	12	31
Potri.001G015500	298	512	232	318	616	316	506	485	267	1041	1121	1005	684	969	1470	567	600	962
Potri.001G015601	6	10	4	43	10	5	5	7	2	23	23	12	7	18	24	12	14	14
Potri.001G015700	4	5	3	5	3	7	2	13	4	24	32	57	19	21	35	18	20	62
Potri.001G015900	442	382	338	416	763	494	788	921	398	528	523	672	483	530	678	474	401	1034
Potri.001G016032	23	19	23	19	33	29	46	53	26	30	25	36	20	29	22	27	15	57
Potri.001G016200	27	22	25	23	39	32	46	73	23	975	683	1387	1037	541	956	892	560	2061
Potri.001G016300	434	520	439	487	1125	575	1055	1386	538	502	336	694	539	415	606	527	337	1086
Potri.001G016600	915	818	661	709	1159	762	1222	1512	652	938	918	1508	718	859	1100	637	611	1315
Potri.001G016700	5	14	5	5	4	6	8	11	3	17	21	36	19	20	16	12	15	33
Potri.001G016800	5	5	3	2	4	3	6	6	0	8	7	15	9	8	12	8	5	6
Potri.001G017000	82	141	62	93	132	88	136	139	63	856	1016	574	482	737	848	410	515	847
Potri.001G017100	75	66	60	92	167	94	157	195	59	16	16	11	15	19	13	15	7	23
Potri.001G017300	1982	1963	1602	1942	3453	2190	3242	4036	1580	1427	1406	1685	1212	1221	1209	1143	889	2455
Potri.001G017500	360	571	392	256	558	471	307	881	362	107	108	348	142	137	190	68	109	353
Potri.001G017600	17	26	16	12	41	18	23	63	18	7	2	12	11	13	8	11	5	17
Potri.001G017900	5	16	6	5	7	4	4	11	2	1	2	10	3	1	5	4	5	12
Potri.001G018200	2687	3189	2185	2670	4516	2977	5140	4672	2053	2122	2386	2922	1890	2310	2642	1690	1503	3628
Potri.001G018300	20	26	15	18	21	26	22	37	13	12	10	34	7	12	19	9	7	19
Potri.001G018500	121	139	133	136	235	151	227	282	154	226	268	258	253	240	277	200	134	421
Potri.001G018600	447	426	377	435	770	505	849	973	453	467	409	571	480	385	485	467	303	915
Potri.001G018700	686	410	561	503	861	596	961	1219	481	258	224	523	243	192	273	167	167	525
Potri.001G018800	121	128	101	104	216	108	205	246	110	218	228	243	217	189	243	154	127	334
Potri.001G019000	647	631	537	565	1009	623	1022	1148	522	710	747	767	532	650	684	481	451	1003
Potri.001G019100	330	398	326	280	518	330	568	725	400	175	121	276	126	124	182	155	77	322
Potri.001G019200	60	68	52	46	95	60	86	122	41	88	79	104	66	71	71	58	39	119
Potri.001G019400	26	12	17	12	22	16	33	22	13	10	12	12	26	14	18	23	18	31
Potri.001G019500	10	14	9	10	30	17	32	32	11	108	130	135	105	83	150	86	64	176
Potri.001G019600	49	53	40	46	68	24	68	82	31	62	56	82	43	59	71	30	34	116
Potri.001G019700	64	22	36	43	79	23	118	64	11	32	32	34	38	31	197	26	51	48
Potri.001G020200	85	81	69	84	143	85	168	163	70	186	204	201	204	226	206	157	140	327
Potri.001G020300	2657	2898	2446	2504	5003	3017	4551	6291	2717	1709	1301	2396	1603	1366	1731	1505	961	3111
Potri.001G020501	0	1	0	3	1	10	2	3	1	23	30	28	25	20	22	20	9	27
Potri.001G020600	9	7	6	12	23	21	26	18	12	6	11	12	12	10	12	13	8	35
Potri.001G020700	87	51	50	73	138	79	145	199	89	140	121	162	102	147	135	96	85	199
Potri.001G020900	22	19	14	27	26	23	31	39	18	57	42	66	41	32	45	32	33	72
Potri.001G021000	31	90	53	41	77	54	63	99	42	22	24	51	27	21	24	13	18	50
Potri.001G021100	148	109	108	122	179	126	228	276	101	187	191	195	150	150	219	129	127	299
Potri.001G021300	34	22	31	14	65	46	41	63	13	23	21	62	27	31	58	30	23	57
Potri.001G021500	173	168	138	148	279	162	252	285	160	278	249	261	216	209	264	177	171	372
Potri.001G021600	51	62	33	42	66	51	63	75	44	85	102	102	65	61	105	56	47	121
Potri.001G022400	179	181	121	145	226	169	213	312	142	306	304	329	226	250	337	186	203	397
Potri.001G022500	534	500	506	467	804	551	801	1138	496	1013	931	1220	751	818	1051	593	574	1265
Potri.001G022601	4	7	8	8	10	12	27	24	10	19	21	19	16	8	18	12	10	33
Potri.001G022700	774	668	650	730	1244	868	1333	1634	675	574	586	876	634	607	775	528	454	1098
Potri.001G022900	8	13	7	11	15	10	29	24	13	16	15	25	10	10	19	15	7	24
Potri.001G023000	128	93	99	104	224	117	182	216	97	175	183	206	181	159	227	137	130	325
Potri.001G023100	238	241	197	267	393	286	444	463	198	875	1004	1047	716	803	897	637	556	1389
Potri.001G023500	125	77	174	154	332	155	181	503	214	527	431	733	433	297	405	393	224	746
Potri.001G023800	36	56	29	33	56	34	57	63	26	27	26	74	34	40	52	29	21	68
Potri.001G023900	7	3	8	3	2	8	6	5	2	13	8	15	3	5	10	5	5	7
Potri.001G024000	118	137	100	136	202	156	237	276	115	183	203	213	180	186	250	156	131	342
Potri.001G024100	846	1015	721	775	1335	849	1400	1623	705	1073	1031	1492	1027	968	1302	947	777	2213
Potri.001G024200	1530	1209	1193	1576	2740	1674	2964	3553	1371	1627	1685	2018	1404	1491	1588	1116	950	2293
Potri.001G024300	1332	1167	1140	1425	2412	1496	2494	2993	1254	614	617	839	497	563	679	631	445	1123
Potri.001G024500	71	66	88	85	119	68	98	190	65	124	131	165	105	123	164	97	96	267
Potri.001G024600	515	461	435	510	963	578	1083	1066	466	532	643	698	535	487	544	545	412	1066
Potri.001G024800	117	119	77	144	191	136	244	269	106	357	278	411	389	250	364	328	213	712
Potri.001G024900	1443	1318	1007	1734	2231	1596	2976	2918	1428	3573	2902	3581	3794	2626	3927	2597	1929	6608
Potri.001G025100	15826	14949	12979	14092	24077	15903	25700	29124	11666	5154	6933	6875	4607	6574	6117	5752	4353	10876
Potri.001G025200	7	12	7	5	10	9	11	20	6	2	3	10	3	2	1	1	4	11
Potri.001G025300	177	169	185	137	284	197	234	490	215	325	286	364	291	289	438	173	207	628
Potri.001G025400	410	414	356	405	677	515	851	806	348	368	332	422	344	309	365	318	231	695
Potri.001G025500	23	21	22	20	53	21	53	73	19	22	33	33	15	23	36	20	24	50
Potri.001G025601	460	399	392	433	690	466	819	882	355	663	679	665	595	639	709	592	458	1136
Potri.001G026000	270	271	196	241	406	258	454	519	211	283	288	294	217	267	339	193	147	433
Potri.001G026100	346	405	283	335	555	348	563	727	288	561	573	711	452	506	707	395	368	931
Potri.001G026200	16	18	16	17	44	17	35	30	22	31	24	28	29	19	26	24	18	47
Potri.001G026300	534	563	466	454	814	580	797	1307	512	992	828	1275	794	822	1173	728	593	1519
Potri.001G026400	15	24	11	25	42	26	32	40	13	20	27	43	28	28	40	25	26	78
Potri.001G026501	14	26	7	16	23	8	27	19	12	52	37	33	36	36	46	32	32	66
Potri.001G026600	480	477	348	521	822	512	940	1015	394	618	617	788	608	672	764	593	467	1192
Potri.001G026700	148	106	93	98	188	113	164	227	104	175	174	245	148	152	234	153	117	312
Potri.001G026800	315	279	297	251	464	322	507	655	255	523	549	566	424	475	561	346	324	819
Potri.001G026900	74	105	58	49	95	81	68	116	45	114	96	235	115	116	160	106	81	225
Potri.001G027000	49	69	40	37	52	50	81	168	69	20	17	24	20	20	40	18	21	38
Potri.001G027232	293	244	240	221	375	275	398	587	193	530	582	649	464	462	543	356	391	833
Potri.001G027400	1882	2469	1434	1640	3139	1740	3094	2942	1312	3358	3877	3188	2148	2819	3578	1619	1819	3325
Potri.001G027600	537	400	400	560	871	534	998	1073	458	1560	1637	1810	1327	1286	1545	1138	946	2123
Potri.001G027900	18	22	14	34	30	13	29	58	23	5	13	11	10	8	15	2	6	13
Potri.001G028000	254	260	214	225	410	280	427	600	230	434	414	716	479	433	576	394	337	882
Potri.001G028100	97	97	99	85	156	76	138	190	88	182	167	252	170	122	186	152	122	281
Potri.001G028200	118	189	172	65	141	128	72	306	198	92	83	319	131	84	172	40	50	177
Potri.001G028300	120	139	108	106	198	113	212	235	83	125	98	175	115	124	140	121	71	230
Potri.001G028400	378	648	326	350	777	419	521	832	374	274	159	303	224	203	280	189	107	422
Potri.001G028500	47	20	30	36	47	46	44	135	51	685	660	902	555	508	833	268	327	959
Potri.001G028750	42	43	30	39	62	36	65	76	42	31	22	30	26	32	42	20	22	57
Potri.001G029300	125	164	129	156	273	158	257	292	130	407	352	396	308	290	364	245	212	512
Potri.001G029400	80	72	64	88	164	92	104	171	52	167	144	183	138	153	196	118	116	265
Potri.001G029500	6	15	3	11	16	17	22	16	4	24	23	16	25	33	23	12	6	28
Potri.001G029600	1449	1410	1274	1394	2452	1549	2437	3087	1253	2218	2086	2497	1911	1955	2385	1556	1460	3227
Potri.001G029800	234	260	176	213	376	240	377	467	187	416	415	498	335	348	455	264	277	676
Potri.001G029900	765	792	718	707	1228	837	1249	1788	727	903	937	1266	869	857	1104	628	558	1581
Potri.001G030000	561	351	426	573	789	574	802	1388	599	883	908	1010	749	751	952	643	525	1493
Potri.001G030100	1506	1381	1301	1570	2459	1695	2744	3115	1337	2268	2342	2895	2135	2300	2811	1935	1544	3792
Potri.001G030200	152	128	133	123	209	133	188	313	117	410	404	480	338	402	608	328	304	755
Potri.001G030300	147	108	115	109	217	137	211	281	135	197	217	272	173	189	272	145	123	391
Potri.001G030750	284	263	244	244	414	276	381	598	263	888	927	953	636	763	927	601	540	1226
Potri.001G030900	763	859	671	776	1323	926	1427	1800	710	2117	2021	2523	1948	1832	2374	1682	1351	3494
Potri.001G031400	888	871	752	832	1305	953	1394	1673	733	1609	1453	1836	1232	1279	1506	1068	859	2267
Potri.001G031500	281	224	212	278	501	270	455	600	269	276	236	376	293	261	340	245	185	501
Potri.001G031700	509	507	454	448	755	482	775	922	422	746	769	883	617	624	713	480	467	1104
Potri.001G031800	7834	9225	7000	7618	15290	8321	13675	17421	6540	460	509	647	315	457	481	424	285	887
Potri.001G032000	392	342	316	374	605	368	679	661	278	519	641	633	453	535	583	457	362	894
Potri.001G032200	222	152	172	197	295	179	280	451	161	161	152	259	161	150	160	112	109	246
Potri.001G032300	18	24	22	8	27	16	31	25	15	1	1	5	3	1	3	5	5	8
Potri.001G032400	19	21	27	24	53	18	46	18	10	5	10	8	6	6	26	4	2	19
Potri.001G032500	346	339	381	236	356	362	347	541	210	133	154	326	86	189	218	57	105	241
Potri.001G032566	4	9	2	5	8	3	10	5	4	1	5	7	8	2	6	5	6	10
Potri.001G032683	3	8	3	6	12	5	18	15	4	3	6	5	8	5	2	10	7	13
Potri.001G032800	490	656	419	621	1030	555	938	1248	500	492	446	604	511	464	581	475	324	884
Potri.001G032900	224	272	213	211	353	253	394	505	198	1407	1496	1572	1207	1247	1528	1068	835	2174
Potri.001G033200	386	396	297	363	602	417	745	746	312	574	615	667	507	517	654	466	394	987
Potri.001G033400	7	4	2	4	7	3	6	11	7	4	5	3	6	6	5	2	1	8
Potri.001G033500	204	155	175	171	250	174	282	328	169	995	1004	1092	699	825	869	541	568	1223
Potri.001G033600	353	353	332	337	617	397	717	836	363	473	469	626	444	428	559	404	292	819
Potri.001G033800	48	35	28	50	55	43	99	81	39	48	58	78	51	33	67	69	42	155
Potri.001G033900	178	157	142	163	347	190	262	331	164	176	162	212	183	170	190	124	115	308
Potri.001G034200	621	606	524	641	1270	718	1228	1679	707	593	597	740	504	547	727	487	380	982
Potri.001G034300	798	793	669	799	1370	776	1304	1590	675	1407	1371	1370	1073	1075	1201	888	765	1699
Potri.001G034400	722	667	711	592	1115	704	1013	1565	682	1177	1145	1381	1043	1009	1575	790	748	1990
Potri.001G034600	30	37	30	31	64	44	57	86	37	163	130	133	94	94	140	81	75	182
Potri.001G034700	171	189	178	196	322	210	327	400	166	273	314	354	283	307	339	239	193	486
Potri.001G034900	16	11	11	9	28	15	26	24	14	33	37	41	18	27	35	13	14	51
Potri.001G034933	44	51	34	41	81	54	89	118	49	81	83	101	81	82	108	60	55	139
Potri.001G034966	27	20	26	21	41	20	42	45	26	38	34	62	33	27	51	26	27	70
Potri.001G035000	61	34	53	52	84	63	97	135	55	114	116	136	102	87	115	115	79	193
Potri.001G035200	1840	1730	1397	1630	2753	1697	2765	3226	1365	1726	1910	2274	1509	1695	2041	1218	1227	2560
Potri.001G035300	24	16	24	17	30	27	31	48	19	23	31	33	38	29	23	25	22	50
Potri.001G035500	229	202	180	182	354	173	314	419	200	165	166	186	148	120	192	122	106	238
Potri.001G035600	16	24	13	5	27	11	11	24	16	4	7	9	3	3	4	3	1	11
Potri.001G035700	218	224	161	206	388	215	364	463	167	179	216	265	214	179	232	160	130	348
Potri.001G035800	557	533	569	498	970	622	897	1225	562	555	501	694	478	458	728	471	373	932
Potri.001G035900	1	1	1	1	5	2	5	6	2	11	16	8	16	14	15	7	6	18
Potri.001G036000	109	92	85	87	154	93	159	183	68	123	139	163	110	138	169	144	103	253
Potri.001G036100	692	584	526	616	1012	687	1108	1327	542	661	629	777	617	612	666	569	429	1161
Potri.001G036400	598	537	493	703	1084	712	1333	1447	574	894	878	1003	746	777	876	705	494	1251
Potri.001G036500	5	4	10	9	15	12	12	12	5	58	54	72	58	40	48	71	29	108
Potri.001G036600	215	177	193	255	510	320	405	576	221	69	91	138	90	77	91	79	59	197
Potri.001G036700	44	42	33	66	104	66	134	110	47	31	21	27	20	26	24	46	16	79
Potri.001G036800	286	282	229	271	413	304	428	533	234	524	548	607	424	469	585	369	294	813
Potri.001G036900	1450	2011	951	1800	2696	1362	3459	2705	1239	1526	1058	1242	1594	1285	1709	1324	870	2301
Potri.001G037000	82	116	72	67	138	73	110	115	70	100	88	116	89	76	106	63	54	137
Potri.001G037101	6	10	2	2	11	7	6	11	9	13	28	21	11	22	16	18	5	18
Potri.001G037200	92	120	84	84	178	99	158	176	65	148	147	179	122	123	154	113	72	245
Potri.001G037300	1617	1454	1383	1362	2300	1638	2435	3145	1169	1355	1531	1826	1208	1469	1554	1014	983	2118
Potri.001G037500	102	101	72	89	185	97	149	222	105	105	116	122	101	113	109	84	75	192
Potri.001G037700	16	17	15	8	18	10	17	25	5	7	17	30	28	12	14	11	5	36
Potri.001G037900	31	24	22	32	41	38	58	65	26	35	53	51	36	40	39	42	35	89
Potri.001G038000	257	269	212	210	408	286	365	586	230	441	445	498	397	410	583	287	288	752
Potri.001G038100	1298	1327	1052	1132	2160	1278	1998	2401	1176	1226	1254	1593	1022	1128	1538	1029	787	1960
Potri.001G038750	5	8	7	11	12	2	7	16	8	8	9	7	8	5	4	9	1	11
Potri.001G039200	5	4	3	5	6	2	8	7	5	7	3	6	3	4	6	6	6	7
Potri.001G039450	47	87	61	70	99	52	70	131	44	45	36	102	38	58	67	43	38	79
Potri.001G039900	3	12	11	3	8	2	5	9	7	6	5	7	5	2	8	4	3	10
Potri.001G040100	51	51	44	48	90	36	80	106	54	124	158	167	99	105	121	72	82	135
Potri.001G040300	15	17	13	21	42	35	32	54	41	19	28	21	15	20	18	15	11	21
Potri.001G040628	0	8	2	7	4	0	13	6	0	1	0	11	3	8	6	5	5	12
Potri.001G041140	53	43	38	40	59	36	58	65	28	105	113	110	69	85	120	54	58	105
Potri.001G041400	10	8	11	6	12	3	8	14	4	4	3	13	9	6	7	2	4	13
Potri.001G041500	11	11	17	13	29	10	30	38	11	11	10	18	10	12	3	3	9	17
Potri.001G041600	91	94	77	83	152	100	163	167	69	91	94	125	79	82	116	79	70	160
Potri.001G041700	429	379	345	316	560	485	436	786	326	407	461	1286	416	542	816	394	455	1030
Potri.001G041800	196	258	150	318	417	215	486	306	152	649	835	516	494	650	768	445	468	949
Potri.001G041900	10	9	5	14	21	8	20	21	10	21	22	26	13	18	17	14	18	47
Potri.001G042000	31	25	28	20	36	17	36	40	17	37	63	59	40	48	65	35	56	64
Potri.001G042400	29	21	16	17	39	28	42	54	16	30	26	50	32	38	45	35	18	64
Potri.001G042500	10	20	10	10	15	13	9	25	6	6	3	7	6	2	4	3	1	7
Potri.001G042600	380	192	156	434	1336	422	415	2054	4213	9	6	6	47	6	19	7	6	21
Potri.001G042700	20	6	8	17	22	7	10	41	25	2	4	2	0	3	1	3	0	3
Potri.001G042800	3	7	10	1	8	10	4	9	5	6	3	8	2	5	4	6	3	14
Potri.001G042900	180	174	126	156	224	153	296	307	120	139	95	238	146	136	205	130	136	271
Potri.001G043000	533	586	382	409	695	474	848	833	395	1241	1379	1283	974	1080	1345	745	752	1738
Potri.001G043100	562	996	189	496	605	213	423	299	147	2144	3952	1799	1002	2340	2750	660	1216	1718
Potri.001G043200	166	142	103	165	225	156	242	315	142	218	235	300	221	217	280	187	145	381
Potri.001G043300	18	19	22	19	41	32	34	62	24	34	35	28	27	25	45	20	23	65
Potri.001G043400	159	202	144	189	287	190	348	379	143	254	238	252	201	210	280	172	155	412
Potri.001G043500	17	19	18	25	29	36	45	46	24	139	134	187	109	119	144	110	88	217
Potri.001G043600	3	4	3	2	4	2	2	0	5	3	9	14	5	5	12	4	6	13
Potri.001G043700	17	21	15	22	33	8	48	29	6	29	19	48	28	30	47	26	18	50
Potri.001G044000	3112	2218	2520	2333	4145	2949	4334	6134	2473	4129	4125	4966	3111	3837	4322	2579	2506	5225
Potri.001G044200	50	38	43	40	76	43	68	90	40	87	67	90	69	59	93	61	53	133
Potri.001G044300	6414	5410	5244	5270	8815	5442	9165	10731	4557	8023	8628	9091	6355	7653	8343	4931	4590	8754
Potri.001G044402	47	47	37	34	83	41	91	99	40	41	42	66	27	33	38	10	31	51
Potri.001G044700	164	110	127	134	264	176	246	353	147	140	131	161	132	118	147	116	96	219
Potri.001G044900	38	35	31	33	69	31	90	94	41	108	121	107	94	99	148	85	85	222
Potri.001G045500	4	6	5	6	6	4	17	15	5	3	2	7	6	4	1	2	2	10
Potri.001G046500	161	142	154	161	266	145	229	315	133	306	330	428	258	298	342	211	184	503
Potri.001G046600	356	287	371	305	583	354	476	874	425	686	630	757	584	492	849	425	449	1106
Potri.001G046700	261	206	200	256	420	278	447	476	252	373	388	513	347	347	400	323	241	722
Potri.001G046800	27	44	28	25	42	41	44	79	30	6	14	34	11	12	21	11	13	23
Potri.001G046900	38	29	26	27	57	43	40	83	32	65	58	69	58	38	64	37	31	77
Potri.001G047100	144	156	138	164	280	155	279	310	117	181	203	222	196	190	250	158	144	362
Potri.001G047200	336	315	263	257	485	342	488	699	293	845	749	846	665	642	853	569	504	1304
Potri.001G047400	518	392	466	464	784	497	736	1193	515	925	878	1040	751	804	1074	666	567	1525
Potri.001G047500	32	73	25	38	39	30	43	56	31	44	46	30	45	37	53	31	27	60
Potri.001G047600	29	29	21	18	37	37	39	65	30	133	136	125	99	101	194	86	85	260
Potri.001G047700	3	0	2	2	7	4	2	5	0	19	21	24	18	24	18	12	8	33
Potri.001G047800	17	36	26	13	47	19	40	48	15	23	28	42	24	30	30	29	14	71
Potri.001G047900	783	782	626	886	1549	886	1560	1772	736	777	868	987	801	843	898	801	580	1482
Potri.001G048100	242	241	236	242	434	289	402	601	271	451	445	542	382	388	571	334	329	707
Potri.001G048500	52	66	43	60	68	61	85	84	48	136	163	216	154	114	144	105	96	216
Potri.001G048700	122	113	70	150	180	97	217	172	77	149	137	197	148	155	250	138	130	287
Potri.001G048800	72	61	44	53	92	50	107	112	54	81	69	150	53	75	102	76	78	166
Potri.001G048900	71	20	46	117	111	85	180	82	24	25	17	23	24	54	91	49	37	68
Potri.001G049100	12	38	22	6	7	11	10	28	17	23	23	94	26	45	35	12	28	83
Potri.001G049300	155	147	127	122	251	180	278	338	146	316	297	401	246	257	324	198	165	423
Potri.001G049400	736	808	614	627	1194	739	1277	1303	590	1004	1074	1209	881	854	1126	725	567	1574
Potri.001G049501	20	49	48	13	51	43	27	81	31	8	16	32	12	14	38	4	13	36
Potri.001G049601	14	10	5	13	23	11	20	21	9	3	9	6	6	7	5	3	1	20
Potri.001G049700	48	68	48	45	59	61	53	139	45	62	39	157	76	47	70	53	40	190
Potri.001G049800	378	310	339	371	593	400	618	798	316	346	365	496	363	308	381	294	233	620
Potri.001G049900	526	350	424	586	758	583	866	1091	444	2311	2287	2761	2053	2111	2582	1828	1473	3381
Potri.001G050000	926	903	757	986	1547	979	1681	1958	840	1209	1286	1387	1027	1134	1325	879	659	1844
Potri.001G050100	342	325	328	441	764	430	660	1065	427	573	545	695	599	470	652	571	359	1171
Potri.001G050300	7	5	7	4	5	8	4	6	4	12	13	16	7	17	13	3	10	27
Potri.001G050400	353	360	343	361	583	402	668	787	364	548	585	682	532	526	695	501	351	956
Potri.001G050600	1062	835	965	1207	1844	904	1669	2832	880	468	377	667	547	401	318	468	248	560
Potri.001G050800	395	206	308	290	643	373	487	895	318	28	20	55	30	19	24	30	27	70
Potri.001G051000	14	20	20	17	26	21	38	45	12	67	55	99	57	46	63	47	44	102
Potri.001G051200	414	454	344	482	806	492	854	1007	405	767	708	856	613	631	805	523	444	974
Potri.001G051300	8	2	6	10	5	4	24	6	5	46	36	30	41	27	23	39	24	43
Potri.001G051400	503	386	407	536	732	556	1016	1017	435	1698	1634	2214	1479	1572	1846	1541	1227	2881
Potri.001G051500	52	20	65	65	80	87	126	169	56	22	18	57	33	24	30	54	15	131
Potri.001G051600	277	101	289	359	549	399	669	1102	336	93	72	244	75	61	152	128	77	582
Potri.001G051700	172	148	215	163	275	189	216	554	188	533	419	877	494	346	628	254	299	740
Potri.001G051800	180	167	107	151	226	160	301	317	124	233	285	280	207	209	263	165	173	324
Potri.001G051900	1886	2165	1562	1943	3108	1950	3993	3238	1503	7306	9233	7634	7028	7731	9653	6390	5774	11056
Potri.001G052300	1694	2224	1844	658	1872	1692	1088	3074	1614	735	733	2801	1082	1060	1766	430	837	3114
Potri.001G052400	220	158	171	179	301	187	336	414	147	443	413	526	396	330	466	251	209	615
Potri.001G053000	8	4	6	12	18	6	19	8	7	39	38	30	28	22	22	31	24	37
Potri.001G053400	95	118	71	119	193	108	199	243	113	82	68	107	110	89	123	100	79	195
Potri.001G053600	920	769	816	765	1318	865	1270	1984	862	1339	1300	1750	1008	1020	1331	760	717	1702
Potri.001G053700	695	614	604	610	966	673	850	1378	575	1178	1062	1217	859	870	1064	652	606	1525
Potri.001G053800	225	215	176	179	340	212	358	471	196	254	233	314	229	208	314	194	155	373
Potri.001G053900	3	3	0	3	7	2	5	7	3	13	8	11	8	13	22	10	13	27
Potri.001G054000	6	3	2	3	6	1	5	11	3	7	5	9	9	5	6	2	0	10
Potri.001G054400	1025	585	867	1124	2535	963	1250	3961	2507	1113	739	977	1036	602	1070	607	466	1287
Potri.001G054600	39	43	25	42	33	22	58	43	24	33	10	71	52	32	51	31	16	57
Potri.001G054700	95	91	70	75	132	107	150	152	63	103	131	134	100	139	153	95	76	228
Potri.001G054800	63	33	36	47	51	70	126	128	61	284	259	439	297	145	219	267	171	714
Potri.001G054850	6	4	4	3	12	6	6	9	6	10	2	4	9	4	6	6	6	10
Potri.001G054900	350	245	271	332	513	355	502	781	334	538	481	619	504	501	679	446	370	1027
Potri.001G055100	143	156	76	223	271	192	542	265	147	364	255	218	373	292	299	244	174	566
Potri.001G055300	1561	1862	1478	1499	3115	1880	3152	4165	2017	763	704	878	738	695	804	650	426	1435
Potri.001G055400	753	647	639	670	1116	756	1133	1572	628	957	895	1212	869	894	1133	723	649	1477
Potri.001G055900	55	73	52	47	84	62	103	113	41	139	161	187	150	125	156	115	118	248
Potri.001G056000	427	432	327	466	778	457	744	923	367	551	627	644	461	528	618	421	372	873
Potri.001G056100	310	406	257	259	465	274	410	625	240	768	768	904	568	574	785	448	432	1036
Potri.001G056200	804	811	927	618	1225	934	1080	1960	750	908	1114	1594	965	963	1380	768	743	2689
Potri.001G056500	573	383	466	509	825	611	876	1244	523	1916	1916	2328	1649	1577	2012	1241	1107	2839
Potri.001G056601	453	282	412	487	832	536	871	1390	502	342	322	502	362	282	409	404	255	789
Potri.001G056800	750	715	524	663	1038	573	978	1237	541	884	938	1026	581	736	811	415	427	817
Potri.001G057100	437	368	339	386	682	451	722	832	403	603	601	784	526	504	615	444	375	937
Potri.001G057200	390	392	293	387	652	378	642	725	311	576	608	580	430	455	618	368	279	774
Potri.001G057400	1095	1180	844	1117	1789	1078	1811	2058	971	2305	1968	2412	1735	1588	2116	1459	1108	2921
Potri.001G057500	667	658	558	623	1135	732	1123	1391	650	1280	1304	1450	1145	1092	1478	890	730	2372
Potri.001G057800	242	312	212	284	449	286	526	496	231	652	683	771	552	592	742	623	435	1192
Potri.001G058100	482	563	225	461	594	297	547	515	237	1420	1884	1397	969	1548	1664	863	1038	1625
Potri.001G058500	2	12	1	6	6	0	5	2	2	12	22	9	7	22	29	2	12	7
Potri.001G058600	11	21	14	17	26	13	25	45	13	10	14	17	10	10	26	6	7	24
Potri.001G058700	300	217	241	269	460	296	443	642	251	501	527	591	450	452	590	373	334	820
Potri.001G059100	21	35	15	22	36	17	47	42	21	25	19	34	38	13	13	24	9	63
Potri.001G059400	143	142	103	140	271	193	311	315	119	162	170	223	137	170	217	148	111	309
Potri.001G059500	206	252	169	193	335	193	248	420	207	99	118	97	61	67	104	50	43	112
Potri.001G059700	350	425	322	318	644	382	530	784	336	320	278	303	244	252	404	202	199	445
Potri.001G059900	4088	3544	4646	2249	5714	2737	4130	7293	3828	880	797	1153	554	896	1196	630	604	1119
Potri.001G060000	9	23	11	9	34	18	21	21	10	33	39	15	21	20	31	26	19	29
Potri.001G060100	2275	1991	1617	1817	3392	1865	3138	4135	1792	1046	1026	1733	903	1111	1312	943	711	2052
Potri.001G060200	2436	1480	1949	1732	2916	2036	2947	5130	2160	5773	5229	7603	4329	4287	6172	3045	3026	6976
Potri.001G060300	97	90	77	85	166	96	155	152	77	259	219	253	221	167	218	201	123	316
Potri.001G060400	70	68	59	123	221	90	229	198	112	14	18	14	13	10	16	16	11	29
Potri.001G060700	98	90	76	76	155	74	112	199	59	2	1	3	0	1	3	0	0	4
Potri.001G060800	198	250	199	294	442	280	420	563	230	230	222	303	193	190	270	195	129	397
Potri.001G061000	344	360	254	345	538	373	564	772	278	433	475	555	382	430	496	346	320	677
Potri.001G061100	352	297	274	273	450	305	400	813	255	130	187	264	95	116	110	121	85	190
Potri.001G061200	4123	4241	2931	3781	6862	3581	6358	8018	3692	3025	3194	3068	2418	3150	3865	2380	2296	4852
Potri.001G061400	896	686	754	837	1384	896	1467	1859	784	1178	1152	1577	1189	1181	1565	986	877	2145
Potri.001G061500	155	178	115	141	242	134	287	266	136	155	187	228	165	185	216	151	143	334
Potri.001G061800	8	3	3	6	7	10	8	10	2	274	297	370	244	264	370	209	206	492
Potri.001G061900	11	11	14	5	16	8	22	18	10	28	17	36	34	33	36	9	21	49
Potri.001G062000	256	263	217	286	515	287	409	573	248	106	137	200	132	124	164	119	97	274
Potri.001G062100	112	101	97	107	199	122	178	264	104	99	79	124	82	74	91	67	59	170
Potri.001G062500	31	19	24	28	30	28	32	68	46	31	27	26	25	19	29	14	16	32
Potri.001G062566	0	2	0	0	1	1	1	6	0	11	8	9	10	9	9	8	6	14
Potri.001G062700	12	20	11	12	12	9	18	12	4	14	13	13	11	14	14	5	11	18
Potri.001G062800	138	135	119	109	236	124	246	303	144	186	213	251	181	184	238	127	119	269
Potri.001G065600	615	704	531	584	1196	620	1100	1319	494	532	550	627	433	486	612	386	321	700
Potri.001G065800	313	187	261	209	313	285	377	482	252	609	619	853	520	620	711	477	469	1255
Potri.001G065900	18	15	15	30	43	24	26	40	24	50	37	129	39	59	84	31	36	83
Potri.001G066000	12	16	13	10	9	12	16	30	10	44	55	52	28	28	45	17	35	30
Potri.001G066100	40	31	29	40	48	47	51	88	30	304	269	393	249	239	348	164	166	420
Potri.001G066200	259	353	232	278	418	298	477	504	230	591	588	688	450	512	638	479	322	983
Potri.001G066500	107	171	87	128	204	116	203	185	84	121	164	139	131	127	131	112	76	205
Potri.001G066700	69	100	59	65	156	81	121	143	64	72	85	122	63	76	117	57	60	127
Potri.001G066800	1050	1263	936	1015	1866	1157	1993	2086	874	1477	1585	1922	1517	1562	1947	1368	1081	2644
Potri.001G066900	176	164	110	229	330	217	389	360	152	304	364	310	302	293	362	255	210	511
Potri.001G067100	305	383	230	287	565	296	442	754	287	251	244	304	194	235	321	139	158	361
Potri.001G067300	1058	970	872	878	1519	966	1678	2016	906	1185	1161	1332	1025	1093	1410	837	814	1875
Potri.001G067400	156	156	111	123	204	158	229	279	118	557	589	647	467	512	575	418	369	916
Potri.001G067700	13	11	8	10	18	14	15	12	6	11	10	13	10	10	12	9	12	25
Potri.001G067800	8005	6382	6554	7600	13033	8119	13421	16030	6767	8955	9134	10618	7376	8136	10502	6860	5895	12618
Potri.001G067900	1631	1560	1377	1589	2694	1752	2767	3564	1519	1698	1734	2216	1638	1562	2326	1359	1210	2972
Potri.001G068000	1820	1563	1383	1886	3172	1827	3092	3742	1514	1167	1326	1512	950	1260	1474	1099	886	2074
Potri.001G068100	800	842	502	1259	1214	798	2906	1445	635	1723	1229	1088	1777	1354	1869	1554	894	2593
Potri.001G068200	213	270	179	248	418	229	405	460	188	300	342	397	391	317	453	282	229	627
Potri.001G068300	1160	775	953	1027	1804	1116	1816	2691	1042	1526	1470	1846	1254	1335	1601	1097	938	2190
Potri.001G068400	24	14	17	13	37	13	29	39	10	35	56	70	45	48	73	39	34	103
Potri.001G068500	41	45	43	45	64	43	61	97	54	179	196	217	174	144	236	126	134	358
Potri.001G068600	1153	976	870	1043	1735	1100	1582	2172	924	938	980	1313	876	843	1125	677	673	1427
Potri.001G068700	86	102	57	80	124	94	158	141	50	177	170	179	174	157	192	149	129	347
Potri.001G068800	442	337	391	391	698	439	723	962	397	528	609	849	458	440	632	352	352	825
Potri.001G068900	152	157	118	127	229	164	273	294	134	244	283	381	256	236	378	195	170	420
Potri.001G069100	938	780	862	721	1445	811	1268	2069	958	1320	1329	1628	1255	1242	1633	832	881	2537
Potri.001G069501	44	46	33	68	117	82	119	194	68	37	42	55	39	44	58	35	30	81
Potri.001G070100	45	82	53	37	58	64	66	88	36	95	87	224	129	97	132	78	74	222
Potri.001G070200	12	22	15	11	20	14	27	37	9	64	67	68	41	52	72	28	29	42
Potri.001G070301	55	48	44	48	100	67	69	123	39	99	129	115	68	95	104	102	90	171
Potri.001G070400	52	59	31	52	66	47	110	90	43	229	281	270	275	286	417	208	199	395
Potri.001G070500	18	19	20	12	20	14	25	36	12	34	17	47	24	27	37	17	11	34
Potri.001G070700	3	7	6	3	1	4	12	0	2	34	40	30	24	43	63	31	21	59
Potri.001G070800	30	30	30	31	54	37	36	51	25	73	63	90	70	45	107	56	51	114
Potri.001G070900	180	205	139	187	314	200	315	333	184	304	311	371	338	300	432	251	217	506
Potri.001G071000	1663	2286	1666	1311	2817	2075	1965	3984	1707	335	455	1371	471	566	773	207	458	1299
Potri.001G071100	1660	1777	1768	1481	2867	2051	3067	3927	1636	3481	2752	3832	2411	2655	3387	2236	1809	4388
Potri.001G071400	36	88	44	26	41	34	46	72	41	36	26	73	34	35	45	29	22	63
Potri.001G071500	43	24	25	33	65	39	69	96	46	23	21	19	27	25	42	30	15	47
Potri.001G071700	189	157	148	141	277	162	247	355	184	307	291	355	256	257	438	230	200	503
Potri.001G071900	384	464	329	396	671	422	714	921	424	723	768	947	687	699	951	535	506	1405
Potri.001G072000	1111	951	891	914	1515	1084	1663	1964	907	2429	2611	3082	2123	2357	3183	2087	1755	4423
Potri.001G072100	275	210	236	229	419	255	393	571	265	496	463	566	398	445	565	350	311	791
Potri.001G072200	277	273	246	256	521	283	448	680	276	388	363	412	383	317	420	277	208	493
Potri.001G072300	122	152	91	144	264	147	299	262	120	139	124	183	168	144	217	145	115	332
Potri.001G072400	891	820	860	841	1571	1067	1707	2083	824	1195	1257	1504	1001	1145	1308	895	796	1774
Potri.001G072500	17	13	12	13	16	16	14	22	7	37	41	45	29	31	52	33	28	69
Potri.001G072600	579	585	478	680	1053	638	1121	1301	541	598	654	702	515	590	645	530	356	988
Potri.001G072700	478	459	413	510	876	522	891	1123	439	608	562	782	528	513	686	498	359	944
Potri.001G072800	1740	1115	1588	1305	2194	1590	1828	3870	1731	4960	4049	6264	3452	3135	5601	2398	2337	5486
Potri.001G073000	434	293	351	289	525	392	465	925	421	1107	977	1510	816	885	1278	531	595	1427
Potri.001G073100	1099	1791	1084	1074	1779	947	1385	2557	882	332	329	583	550	394	514	321	279	654
Potri.001G073300	67	86	78	77	138	93	146	187	88	205	207	315	220	205	212	168	153	380
Potri.001G073350	16	8	5	16	10	7	18	14	6	22	36	33	30	40	29	23	19	29
Potri.001G073400	326	323	303	305	586	303	474	748	298	309	231	320	265	241	294	225	182	471
Potri.001G073500	124	91	108	103	191	105	186	245	109	170	175	198	173	151	229	117	116	307
Potri.001G073600	332	384	314	311	596	333	491	630	266	400	323	557	311	311	422	290	165	485
Potri.001G073700	152	142	141	138	236	170	256	321	139	286	300	323	228	267	317	209	192	514
Potri.001G073800	171	174	149	169	249	186	346	338	145	368	418	469	337	371	371	270	230	632
Potri.001G073900	427	471	428	507	928	675	910	1190	541	436	380	812	590	455	557	540	346	1353
Potri.001G074000	9	5	14	5	13	9	16	16	13	27	16	26	18	19	25	11	7	39
Potri.001G074200	683	504	565	609	952	699	1052	1576	602	1533	1376	1896	1167	1216	1637	860	779	2019
Potri.001G074300	4	4	3	10	3	5	3	7	4	11	12	10	7	2	13	5	5	14
Potri.001G074400	35	43	34	30	65	21	58	74	30	58	47	54	30	36	53	32	20	69
Potri.001G074600	1406	1466	1559	1269	2615	1944	1953	4239	1551	600	397	1568	763	454	896	601	318	1824
Potri.001G074700	275	533	280	131	334	307	172	491	237	157	163	465	144	166	216	59	101	321
Potri.001G074800	115	77	101	222	356	213	415	551	140	119	128	206	202	191	194	211	172	368
Potri.001G074901	319	292	293	295	544	317	471	763	297	494	465	641	485	426	657	356	323	953
Potri.001G075300	85	98	76	94	166	101	135	180	79	212	227	287	178	204	202	165	164	390
Potri.001G075500	3040	2092	2508	2314	4241	2609	3769	6501	2600	3393	3233	4536	2816	2660	3731	1870	1975	4336
Potri.001G075600	657	695	481	905	1293	661	2074	1146	528	1877	1924	1196	1774	1924	2495	1896	1317	3149
Potri.001G075700	77	56	43	89	114	77	146	167	77	173	191	249	153	144	205	110	102	236
Potri.001G075800	465	352	367	404	618	440	574	960	393	628	629	852	554	499	732	478	382	906
Potri.001G075900	100	74	92	86	164	94	154	224	90	181	172	239	167	177	186	130	132	338
Potri.001G076200	13	12	11	14	21	13	13	36	11	116	128	117	101	77	116	58	81	193
Potri.001G076300	44	51	31	56	82	32	62	63	33	84	114	99	67	96	92	59	55	126
Potri.001G076400	208	338	210	189	384	237	405	489	193	285	333	409	311	310	339	252	196	511
Potri.001G076500	515	629	533	589	984	613	1107	1129	450	644	711	715	597	654	685	524	429	1130
Potri.001G076600	17	38	13	15	33	10	19	25	19	17	28	33	24	24	20	19	13	28
Potri.001G077040	605	534	455	579	1046	599	1107	1119	526	847	860	927	811	810	1014	684	531	1366
Potri.001G077160	81	67	74	66	100	75	143	91	51	36	33	61	52	47	57	43	39	114
Potri.001G077400	388	417	317	393	612	359	686	808	282	400	403	477	359	413	507	322	271	696
Potri.001G077600	4207	4551	3745	4701	8379	5270	8568	10101	3885	6236	6374	5924	5614	6298	6219	4626	3784	8722
Potri.001G077900	24	22	19	15	40	22	60	28	14	38	37	28	19	39	50	47	25	97
Potri.001G078100	3550	3591	2824	3708	5413	3637	6240	7062	2851	6336	6247	6534	5541	6495	6875	4789	3859	9294
Potri.001G078400	65	78	51	50	86	54	55	126	44	45	47	81	50	56	89	41	34	126
Potri.001G063300	29	20	27	28	30	24	44	41	19	375	506	315	324	396	448	268	268	517
Potri.001G063700	7	4	5	5	9	3	13	9	1	34	43	31	31	40	48	28	18	56
Potri.001G063709	6	0	2	1	1	0	1	2	3	22	10	23	18	11	17	16	12	31
Potri.001G063900	10	6	2	11	11	2	32	5	3	40	77	36	64	38	54	41	27	71
Potri.001G063909	43	31	23	41	48	37	92	53	16	256	280	216	251	223	304	183	162	426
Potri.001G064900	61	49	39	49	72	59	129	101	57	321	448	307	294	297	350	242	224	494
Potri.001G065300	47	34	36	70	87	48	113	80	31	305	407	202	281	282	342	238	213	434
Potri.001G065309	6	1	3	0	0	2	8	3	0	12	16	6	11	10	15	10	14	24
Potri.001G065327	40	21	22	33	44	40	73	29	15	775	859	600	626	704	863	452	506	934
Potri.001G078500	68	63	60	63	122	71	103	135	61	130	105	165	89	138	160	86	89	228
Potri.001G078600	491	361	385	336	600	426	574	885	404	987	989	1140	758	775	1128	659	648	1308
Potri.001G078700	795	714	549	745	1102	704	1243	1510	645	647	685	712	561	619	744	514	398	950
Potri.001G078800	160	164	143	134	269	181	225	410	113	49	53	137	69	65	85	47	44	97
Potri.001G078900	489	681	483	498	907	609	881	1165	474	709	597	858	667	587	851	524	457	1174
Potri.001G079100	79	122	65	98	158	116	140	179	107	100	98	143	107	86	112	61	43	155
Potri.001G079300	613	486	428	565	939	501	853	1191	488	529	565	698	430	491	567	369	328	833
Potri.001G079400	251	290	242	257	377	276	422	465	218	357	419	455	324	355	451	270	235	576
Potri.001G079501	154	178	133	151	265	176	296	296	143	465	449	418	311	318	352	279	225	630
Potri.001G079600	84	85	38	113	134	74	159	104	28	329	564	294	285	815	585	420	503	787
Potri.001G079800	29	46	14	43	60	32	77	72	40	90	84	76	71	108	159	87	68	177
Potri.001G079900	86	98	72	110	132	73	123	117	43	327	385	438	219	488	525	302	302	738
Potri.001G080200	237	249	159	214	350	240	405	417	153	759	830	839	626	728	801	630	503	1349
Potri.001G080400	829	826	636	743	1393	902	1456	1767	726	885	1014	1237	906	944	1188	850	657	1804
Potri.001G081100	2	6	3	6	15	4	15	6	5	9	8	9	9	10	14	8	5	12
Potri.001G081300	60	40	52	42	77	53	86	139	67	72	85	88	82	91	104	61	51	143
Potri.001G081400	9	7	5	2	8	7	12	11	2	7	5	6	4	5	7	5	4	5
Potri.001G081600	676	752	597	727	1054	735	1191	1357	539	1243	1202	1396	945	1095	1379	689	727	1680
Potri.001G081900	674	676	596	619	1128	743	1143	1363	574	990	944	1093	812	863	978	738	604	1383
Potri.001G082000	289	266	297	273	546	329	511	741	340	651	624	753	539	545	767	527	418	1124
Potri.001G082100	1429	1529	1165	1436	2330	1571	2378	2967	1256	2293	2359	2483	1787	2219	2470	1419	1361	2941
Potri.001G082150	163	181	147	165	284	161	307	292	123	413	434	631	475	463	582	500	388	928
Potri.001G082500	3	4	3	3	11	8	10	9	7	3	2	4	2	4	5	6	6	12
Potri.001G082600	29	51	31	22	42	32	20	57	20	21	24	86	40	38	58	18	35	74
Potri.001G082700	31	38	20	41	62	34	55	70	26	6	15	21	5	12	11	13	8	21
Potri.001G082800	14	9	2	2	12	6	8	18	8	18	13	21	12	21	10	8	7	36
Potri.001G082900	95	171	79	96	170	88	158	114	65	303	376	281	199	342	393	190	202	371
Potri.001G083100	1349	1232	1306	1319	2292	1458	2356	3039	1282	1419	1393	1765	1403	1262	1714	1251	901	2294
Potri.001G083300	8944	6510	7254	8793	13451	9360	14908	19660	7735	7251	7351	9870	6065	6875	7579	5326	4649	11138
Potri.001G083400	14	13	13	8	16	12	7	23	10	5	15	25	7	14	10	4	13	28
Potri.001G083801	286	297	271	247	478	311	491	631	274	386	419	461	345	366	387	282	248	668
Potri.001G083900	414	425	325	455	761	655	1290	1176	467	1145	1437	1391	1388	1337	1306	2023	1133	3571
Potri.001G084000	808	1424	517	957	1681	991	1403	1575	660	2691	3111	2168	1891	2050	2776	1337	1210	2202
Potri.001G084200	55	70	48	61	93	44	105	135	57	75	121	100	66	95	116	38	54	141
Potri.001G084300	474	538	383	461	822	499	842	906	399	488	524	691	413	471	645	394	296	852
Potri.001G084400	360	351	323	527	703	559	1116	819	330	2078	2568	1899	2032	2197	2507	2275	1616	4153
Potri.001G084600	4	13	6	4	16	4	5	14	2	16	25	15	9	17	15	2	5	22
Potri.001G084700	644	785	572	715	1157	767	1240	1339	566	1498	1534	1541	1369	1478	1540	1092	938	2174
Potri.001G084900	41	60	42	39	62	51	55	69	30	42	51	51	42	30	52	24	21	66
Potri.001G085032	19	11	16	13	27	8	39	21	16	23	26	37	32	10	24	19	12	46
Potri.001G085100	25	32	37	10	33	35	13	40	24	18	21	49	35	25	21	12	17	51
Potri.001G085200	924	792	667	764	1409	909	1278	1826	759	996	995	1204	843	884	1257	777	637	1479
Potri.001G085500	1192	1164	973	1125	1843	1221	1902	2429	927	2111	2411	2394	2018	1980	2243	1807	1479	3544
Potri.001G085600	709	606	564	742	1111	783	1164	1497	601	787	822	1035	689	737	895	615	535	1295
Potri.001G086000	22	49	19	22	56	18	41	60	11	31	29	45	30	17	42	25	16	49
Potri.001G086100	499	451	389	584	986	626	1164	1088	504	518	639	721	635	783	788	763	584	1190
Potri.001G086300	83	83	71	97	165	99	154	163	81	211	191	231	190	210	273	142	142	352
Potri.001G086400	115	148	92	109	185	142	193	221	98	91	82	130	106	91	117	67	62	185
Potri.001G086600	228	261	211	253	403	322	488	543	206	242	247	362	239	248	336	215	204	493
Potri.001G086700	3	2	4	4	10	8	12	15	4	3	5	5	5	7	2	4	6	9
Potri.001G086800	271	198	225	250	386	278	378	593	223	574	678	697	479	504	689	421	352	926
Potri.001G086900	171	133	111	217	357	199	379	364	162	219	241	189	222	196	183	148	106	196
Potri.001G087100	544	554	487	590	1142	598	1034	1541	577	472	453	544	475	425	553	367	362	887
Potri.001G087200	41	55	42	53	68	55	89	106	47	79	87	99	75	77	75	77	53	135
Potri.001G087300	1296	1180	1056	1169	2120	1284	2066	2693	1180	2053	1955	2376	1739	1719	2248	1420	1204	2755
Potri.001G087400	848	780	770	668	1320	774	1221	1686	680	570	596	789	516	525	689	395	365	761
Potri.001G087500	3254	3139	3340	3107	6930	3582	4046	8739	4199	5131	3591	5076	5276	4219	5253	3231	3000	6307
Potri.001G087600	1929	1366	1431	1815	2932	1955	2885	4092	1668	2018	1919	2526	1681	1590	2220	1591	1225	2892
Potri.001G087701	72	96	57	71	128	45	67	142	65	37	36	24	37	19	35	13	23	49
Potri.001G087800	1287	1412	1118	1219	2104	1439	2284	2745	1078	1419	1390	1749	1393	1320	1793	1251	987	2536
Potri.001G087900	219	177	204	201	357	235	443	466	178	153	104	207	175	142	162	173	117	328
Potri.001G088000	333	311	270	307	525	352	619	675	270	445	453	568	423	419	582	416	354	828
Potri.001G088100	59	57	64	55	117	81	98	173	61	140	184	168	161	144	162	112	116	213
Potri.001G088200	700	691	570	733	1182	747	1181	1377	629	830	861	1121	717	857	1077	711	535	1417
Potri.001G088300	3383	2265	2845	2237	3875	2833	3647	6463	2817	5187	4906	6958	4022	4068	6060	2661	3071	6628
Potri.001G088400	32	46	16	38	58	37	61	79	21	59	41	61	51	69	80	48	32	101
Potri.001G088600	1217	1293	915	1131	1799	969	1830	2164	1006	1132	1189	1084	785	939	1097	629	609	1235
Potri.001G088700	63	74	45	90	152	107	138	425	101	225	197	188	216	271	369	155	181	322
Potri.001G088800	1330	1648	1170	1686	2980	1852	3310	3460	1472	2687	2956	2917	3006	2914	3556	2741	2100	5918
Potri.001G089000	9	16	10	5	16	10	13	19	18	1	1	7	3	1	4	0	0	4
Potri.001G089100	1225	1232	985	1117	1855	1205	1854	2502	1078	1641	1729	2308	1321	1460	2082	1143	1129	2677
Potri.001G089300	160	144	143	179	277	183	296	378	164	241	241	282	209	188	261	204	171	406
Potri.001G089400	127	124	90	115	175	124	202	254	104	190	187	239	140	176	240	159	131	376
Potri.001G089500	929	826	806	837	1407	998	1507	1858	788	827	835	1017	731	735	869	625	461	1224
Potri.001G089600	137	150	136	111	221	141	207	283	118	153	145	209	141	126	170	135	110	213
Potri.001G089700	326	314	314	295	514	331	507	645	296	517	529	605	468	460	547	411	355	855
Potri.001G089800	2051	1408	1763	1554	2605	1829	2530	4092	1719	4304	4008	4962	3246	3297	4605	2262	2331	4854
Potri.001G089900	768	655	557	648	1153	730	1246	1410	633	1288	1234	1436	1060	1002	1335	924	833	2053
Potri.001G090300	326	379	293	269	470	309	446	560	241	420	481	528	334	390	491	238	253	539
Potri.001G090400	16	8	11	13	11	14	12	17	9	43	42	55	38	48	69	20	12	70
Potri.001G090500	203	203	132	186	339	180	328	432	169	176	211	277	198	179	225	174	132	354
Potri.001G090600	1210	1355	1107	1229	1951	1380	2281	2673	1132	1567	1601	2013	1564	1588	2233	1393	1191	3030
Potri.001G090700	394	447	306	366	638	374	683	772	337	711	772	855	562	612	848	527	404	986
Potri.001G090800	2347	2016	1853	1751	3168	1949	3088	4063	1651	3629	3521	3655	2991	2777	3064	2281	2008	4381
Potri.001G090900	574	486	433	434	826	526	877	1119	443	1175	1186	1228	970	926	1116	784	630	1778
Potri.001G091001	762	639	721	602	1242	771	1080	1818	726	1860	1767	2349	1566	1606	2234	998	1124	2921
Potri.001G091100	83	135	67	94	146	85	151	149	58	217	225	190	180	193	208	151	123	322
Potri.001G091300	3876	3765	3385	3407	6297	3854	5800	8120	3285	2535	2705	3423	1784	2368	2880	1409	1496	3023
Potri.001G091600	221	198	156	214	338	205	364	429	158	195	242	264	171	201	278	196	159	388
Potri.001G091700	2	7	6	4	11	6	10	12	3	5	4	10	2	9	8	5	4	12
Potri.001G091800	217	194	213	141	290	222	288	490	209	315	337	389	220	277	424	224	196	490
Potri.001G091900	5287	4272	3951	5789	8353	5922	10395	10106	4140	11167	11921	12733	9838	10848	11542	9691	7312	17475
Potri.001G092000	229	243	219	195	331	244	339	466	191	389	388	436	326	327	436	246	254	535
Potri.001G092200	245	373	559	79	277	497	91	630	415	409	390	2156	643	608	882	234	475	2221
Potri.001G092300	115	159	90	126	253	126	191	296	124	221	234	253	209	227	257	195	140	416
Potri.001G092400	68	73	83	63	116	67	104	170	65	70	72	73	75	60	86	61	57	151
Potri.001G092500	896	855	688	803	1486	890	1388	2007	783	1320	1434	1497	1183	1279	1628	980	925	2077
Potri.001G092600	865	915	789	805	1387	877	1404	1914	762	947	937	1245	823	813	1092	635	625	1605
Potri.001G092800	33	27	19	26	44	32	68	41	23	63	96	97	95	85	121	72	65	173
Potri.001G092900	16	21	16	11	21	17	32	28	9	9	11	14	12	10	39	16	10	43
Potri.001G093001	244	201	154	199	379	215	320	447	155	197	247	228	179	202	202	155	163	312
Potri.001G093100	2866	3143	2394	3640	5913	3251	6146	6781	2590	4529	4766	4581	4103	4709	4441	3210	2209	5577
Potri.001G093401	8	9	15	8	23	7	10	25	7	0	1	1	0	1	0	0	0	0
Potri.001G093500	29	38	39	27	46	49	53	78	31	30	26	32	24	17	42	26	23	69
Potri.001G093600	535	514	390	510	1026	442	1020	903	461	683	752	714	738	702	1053	694	543	1024
Potri.001G093700	25	24	20	15	23	10	14	26	18	15	16	28	18	19	24	9	6	27
Potri.001G093800	210	203	194	181	307	219	294	471	221	279	249	363	306	236	372	247	169	591
Potri.001G093900	376	394	270	508	755	474	884	939	436	447	532	526	456	518	601	495	364	923
Potri.001G094100	3393	3177	2548	3216	6176	3103	5385	6375	2787	2925	3479	3735	2474	3136	3818	1947	1972	3984
Potri.001G094200	212	178	182	261	389	263	476	485	222	270	253	262	177	168	215	168	130	300
Potri.001G094266	7	3	2	7	11	4	15	30	6	9	4	11	7	5	5	8	8	20
Potri.001G094332	6	3	6	5	12	3	8	11	9	5	8	5	6	9	13	4	4	14
Potri.001G094400	869	842	707	707	1307	861	1213	1774	718	949	900	1108	786	836	1057	696	601	1470
Potri.001G094500	1241	1207	985	1291	1925	1301	2103	2410	1080	1160	1161	1523	1029	1057	1347	962	872	1936
Potri.001G094600	135	152	79	99	187	140	189	243	104	330	305	326	280	301	370	194	222	419
Potri.001G094800	115	50	64	36	48	73	58	205	94	92	50	67	54	52	90	31	49	108
Potri.001G094900	2473	3197	2168	2826	5339	2987	5321	5902	2508	2228	2581	2883	2226	2501	2847	2095	1737	4294
Potri.001G095200	100	93	83	84	134	122	105	219	97	198	130	304	145	152	236	104	134	282
Potri.001G095300	620	554	463	629	1041	651	1202	1205	547	431	489	459	407	351	378	338	276	705
Potri.001G095500	276	233	262	291	521	263	413	647	287	468	439	566	358	353	612	324	348	770
Potri.001G095600	79	73	56	88	151	96	166	173	76	44	47	101	55	50	65	42	50	71
Potri.001G095800	3667	2905	4207	1947	4830	2661	3773	7766	3813	3541	3165	4792	2413	3436	5753	2357	2294	4559
Potri.001G096100	144	154	137	119	237	179	280	311	119	262	245	298	200	247	235	190	157	419
Potri.001G096200	210	169	175	190	291	182	299	454	211	334	305	397	284	274	322	178	168	433
Potri.001G097200	1339	1284	1040	1361	2444	1326	2303	2832	1236	1799	1619	2115	1516	1270	2080	1367	1070	2680
Potri.001G097300	331	311	278	256	541	364	462	648	263	312	265	516	265	346	322	237	160	595
Potri.001G097400	462	491	368	372	703	452	648	892	369	624	642	730	519	567	710	430	419	959
Potri.001G097500	952	784	748	942	1408	910	1488	1661	719	1016	1043	1276	769	847	1113	820	616	1550
Potri.001G097600	32	42	15	32	39	22	40	54	29	42	25	33	44	38	34	23	21	56
Potri.001G097700	2488	2312	2072	2533	4174	2699	4186	5845	2379	1595	1574	2112	1560	1572	1856	1475	1146	3116
Potri.001G097801	123	107	126	114	181	136	167	280	139	290	248	345	300	272	358	179	191	492
Potri.001G098200	1	0	0	1	5	0	10	1	0	30	23	26	14	20	26	25	8	34
Potri.001G098300	446	438	354	487	824	400	694	966	467	283	224	351	303	197	282	208	168	515
Potri.001G098500	597	667	504	544	880	594	1010	1114	484	934	1045	1067	759	900	1129	706	715	1530
Potri.001G098600	1079	1108	917	1073	1929	1247	2069	2394	985	1656	1570	1803	1382	1411	1804	1181	953	2433
Potri.001G098700	113	162	104	84	176	124	178	233	125	218	219	289	210	212	312	134	150	340
Potri.001G098800	36	53	26	34	33	41	42	43	23	27	31	45	21	37	32	20	13	68
Potri.001G098901	12	17	6	12	22	14	18	11	13	17	15	15	13	5	18	12	9	24
Potri.001G099200	58	48	59	68	98	64	115	124	67	94	91	118	88	84	106	54	55	157
Potri.001G099300	2761	2274	2250	2933	4663	3126	5083	6071	2558	2336	2552	3118	2094	2257	2767	2060	1582	3931
Potri.001G099400	155	220	144	205	373	219	349	410	136	57	71	90	77	69	131	61	58	193
Potri.001G099600	645	600	744	387	932	540	673	1383	654	592	536	708	506	501	816	411	371	834
Potri.001G099700	99	140	77	116	177	115	187	238	106	83	76	112	67	82	106	61	53	157
Potri.001G099800	27	19	14	39	45	21	93	38	19	59	42	26	50	41	51	43	26	89
Potri.001G099900	124	81	66	83	148	103	163	215	87	140	156	152	132	116	159	96	85	227
Potri.001G100000	647	934	567	399	912	520	750	1065	436	165	155	313	101	119	207	69	86	287
Potri.001G100100	179	274	142	256	434	231	434	388	177	148	194	112	111	179	192	123	111	259
Potri.001G100300	2988	2161	2453	2665	4573	3032	4659	6318	2549	3042	3236	4043	2605	3119	3348	2317	2163	4382
Potri.001G100500	43	84	52	25	57	57	59	92	34	47	36	99	35	44	59	29	32	73
Potri.001G100550	0	1	0	0	2	0	3	6	2	7	15	6	9	9	10	8	7	12
Potri.001G100600	10	15	9	7	19	10	14	26	6	115	130	147	101	100	123	86	77	190
Potri.001G100700	393	427	375	324	586	458	509	958	385	353	282	628	375	309	434	250	215	672
Potri.001G100800	4495	4179	3385	4727	7761	4757	8620	8461	3701	4722	5168	5499	4537	4674	5600	4359	3600	9064
Potri.001G100900	665	659	642	543	1035	695	865	1510	590	173	131	300	165	121	231	125	107	375
Potri.001G101100	267	328	257	342	585	353	599	644	296	408	367	544	424	372	546	312	269	807
Potri.001G101300	884	887	703	870	1389	899	1481	1668	699	1191	1170	1421	1061	1020	1369	910	756	1925
Potri.001G101400	949	981	773	919	1513	975	1507	1902	839	1244	1226	1660	1207	1299	1713	1031	853	2187
Potri.001G101600	139	164	120	91	196	140	174	217	108	178	190	308	141	236	242	121	111	341
Potri.001G101700	351	300	287	379	658	410	644	937	310	424	344	433	464	340	432	386	223	826
Potri.001G101800	73	83	58	71	99	59	121	137	46	129	145	200	132	123	162	113	123	282
Potri.001G101900	130	156	99	128	207	134	236	236	83	393	400	426	293	330	391	254	211	506
Potri.001G101975	1409	923	926	1277	2040	1298	1928	2559	1248	2422	2345	2355	1908	1818	2185	1551	1487	3119
Potri.001G102051	966	670	647	833	1485	899	1035	1469	1095	1665	1398	1785	1208	1066	1390	1088	661	1837
Potri.001G102200	71	60	54	64	118	68	125	119	68	105	113	111	92	87	122	78	65	151
Potri.001G102300	115	111	73	134	205	123	253	212	90	147	132	177	127	139	232	191	116	328
Potri.001G102400	86	73	53	49	119	56	244	120	27	34	38	27	54	46	179	30	86	72
Potri.001G102600	16	16	17	18	28	9	23	26	6	63	70	72	53	45	59	33	43	98
Potri.001G102900	804	1087	682	760	1522	859	1421	1550	632	1191	1314	1331	1086	1175	1314	863	823	1914
Potri.001G103100	118	119	88	101	138	112	131	182	96	266	218	238	188	164	202	140	131	293
Potri.001G103300	236	129	195	139	195	199	176	464	192	2072	2089	2234	1391	1581	2427	861	1068	2014
Potri.001G103400	150	145	111	112	230	158	201	318	126	143	146	181	135	126	185	108	101	311
Potri.001G103600	217	247	169	244	496	232	428	547	219	73	50	163	89	77	91	76	52	184
Potri.001G103800	137	154	131	155	254	173	298	334	136	259	300	315	288	273	351	236	219	511
Potri.001G104000	262	220	196	211	339	239	333	414	214	594	588	727	537	478	541	383	369	856
Potri.001G104200	47	69	46	50	69	47	82	84	44	63	59	80	79	55	110	61	45	132
Potri.001G104300	453	394	364	421	683	485	736	840	359	834	820	803	610	674	707	555	418	1121
Potri.001G104366	1569	1538	1289	1999	2937	2010	3751	3638	1558	1336	1474	1860	1200	1303	1460	1564	807	2493
Potri.001G104500	113	105	97	95	168	118	181	251	116	542	492	664	432	420	497	360	320	775
Potri.001G104600	1	13	6	1	4	5	5	6	5	7	8	11	12	9	2	3	3	6
Potri.001G104700	513	491	387	579	896	589	1041	1068	467	1332	1341	1550	1372	1446	1505	1306	1085	2806
Potri.001G104800	16	9	7	9	26	10	32	27	14	195	180	192	194	164	147	126	121	299
Potri.001G104900	91	96	83	60	109	80	116	156	79	230	211	316	221	243	282	183	147	393
Potri.001G105100	303	257	275	295	502	282	484	741	252	384	332	494	312	334	401	270	230	590
Potri.001G105200	1604	1240	1319	2134	3691	1988	3077	5359	2022	551	473	730	601	469	652	560	367	1145
Potri.001G105600	459	486	458	492	783	519	782	1097	474	1030	1050	1390	997	868	1318	706	633	1641
Potri.001G105800	21	52	17	31	36	20	49	42	15	30	40	34	29	35	29	25	20	57
Potri.001G105900	693	653	484	925	1658	1010	1871	2382	933	151	167	162	255	268	343	463	292	759
Potri.001G106000	95	86	59	102	172	105	198	183	98	198	207	221	215	228	249	213	187	379
Potri.001G106100	23	25	22	30	46	48	127	65	17	86	50	59	126	82	113	69	53	179
Potri.001G106600	183	251	200	193	332	240	305	456	191	494	440	663	450	459	556	317	299	783
Potri.001G106700	21	27	39	23	34	28	29	63	17	8	7	28	5	10	9	7	8	20
Potri.001G107000	60	79	28	113	119	62	285	112	36	193	103	78	188	144	173	128	75	223
Potri.001G107200	108	120	95	101	194	124	162	252	117	255	264	366	243	233	268	195	163	477
Potri.001G107300	116	66	88	103	151	113	144	248	109	431	477	488	356	344	483	275	276	628
Potri.001G107500	421	462	395	443	794	417	760	936	365	497	488	676	506	476	697	462	399	937
Potri.001G107600	9	4	1	0	10	3	8	3	1	88	136	47	46	112	192	48	73	56
Potri.001G107800	64	35	42	84	141	54	198	150	55	324	231	213	332	351	743	228	342	446
Potri.001G107950	1	1	1	3	7	5	15	15	3	13	12	16	12	16	26	13	14	25
Potri.001G108100	2073	2273	1846	1601	3941	2031	3586	4736	1789	847	500	467	620	388	451	482	201	642
Potri.001G108200	139	195	95	160	230	139	280	310	116	209	177	213	202	219	245	166	161	370
Potri.001G108300	22	42	17	19	17	17	46	51	23	39	41	79	28	38	51	21	20	63
Potri.001G108400	392	441	291	354	705	348	633	741	327	492	572	562	453	528	565	397	363	835
Potri.001G108600	16	13	11	6	8	7	8	27	5	5	8	11	5	3	14	7	6	10
Potri.001G108700	63	48	34	77	102	49	131	97	44	94	75	97	86	72	91	73	46	135
Potri.001G108800	51	30	18	36	120	38	147	144	107	20	15	11	9	10	15	11	10	17
Potri.001G109000	12	8	2	6	14	7	11	9	12	8	13	16	5	12	7	5	5	23
Potri.001G109200	238	233	187	223	360	267	399	469	187	419	432	458	378	349	493	352	275	630
Potri.001G109400	28	31	19	25	36	27	33	66	10	10	8	22	12	3	16	5	4	12
Potri.001G109500	823	841	693	828	1391	860	1451	1796	645	921	926	1153	792	803	959	683	569	1358
Potri.001G109600	39	52	37	54	97	46	77	107	61	124	119	106	93	97	120	67	61	163
Potri.001G109800	83	67	60	98	155	89	179	186	90	148	141	123	150	85	148	123	102	265
Potri.001G110000	641	636	571	559	1017	699	1082	1382	610	818	828	1002	661	750	966	547	507	1331
Potri.001G110100	808	640	644	669	1240	807	1367	1539	691	2558	2497	3163	2308	2178	2909	1951	1630	3830
Potri.001G110300	225	241	277	138	349	297	224	634	293	494	204	1125	420	410	695	264	336	1260
Potri.001G110900	12	15	12	9	13	15	19	22	19	12	6	37	9	5	15	4	11	26
Potri.001G111000	144	113	90	179	256	160	341	243	102	489	541	435	413	471	502	365	338	766
Potri.001G111100	390	367	326	306	594	360	535	729	321	534	488	557	465	421	534	324	300	822
Potri.001G111300	64	110	65	68	147	92	129	131	56	321	340	402	317	353	414	216	196	500
Potri.001G111400	609	700	546	606	1208	664	1134	1255	497	518	544	654	428	484	654	424	379	768
Potri.001G111500	582	575	767	304	729	712	607	1263	496	281	323	1170	365	337	506	253	281	1166
Potri.001G111600	225	333	210	208	406	214	464	393	135	258	246	400	292	318	366	245	247	564
Potri.001G111700	253	304	215	274	467	326	507	620	241	394	426	583	399	402	457	338	268	769
Potri.001G111800	651	571	427	610	993	620	980	1161	577	542	521	590	409	406	583	331	296	714
Potri.001G112000	371	360	411	383	582	468	612	885	367	458	440	782	522	419	615	397	355	973
Potri.001G112100	412	247	323	688	783	457	1143	952	474	1593	1641	1716	1380	1285	1561	1410	1053	2163
Potri.001G112200	850	927	651	967	1450	905	1735	1717	745	1590	1529	1906	1642	1382	1843	1439	1047	2825
Potri.001G112300	474	487	377	421	703	444	741	853	361	625	601	689	477	551	671	454	390	879
Potri.001G112400	136	161	118	127	288	151	232	302	140	159	177	157	149	120	167	108	94	237
Potri.001G112500	20	23	8	17	31	24	33	72	18	9	3	11	10	10	13	12	5	25
Potri.001G112600	58	76	41	73	84	59	164	110	41	94	95	102	69	77	97	107	52	190
Potri.001G112700	398	372	329	355	605	420	668	800	336	552	525	684	450	444	603	402	320	911
Potri.001G113000	6892	6092	5289	7611	11468	7571	12353	15271	6159	16527	17989	17060	13195	15923	17410	12691	9495	21876
Potri.001G113100	16	4	5	19	11	13	50	20	6	16	7	25	17	13	22	37	19	108
Potri.001G113250	277	238	233	277	502	302	462	706	277	550	574	729	499	523	705	434	393	928
Potri.001G113500	298	266	203	249	382	257	449	566	248	448	477	523	382	453	469	357	315	768
Potri.001G113600	190	148	166	179	316	194	328	393	163	270	243	352	222	218	305	213	154	454
Potri.001G113800	195	131	129	156	266	197	275	368	154	254	239	259	169	214	245	157	123	386
Potri.001G113900	1871	1668	1549	1835	3196	2010	3204	4154	1666	1642	1865	1872	1060	1374	1578	873	804	1699
Potri.001G114000	18	30	16	19	45	29	24	61	10	113	127	95	88	87	84	61	63	157
Potri.001G114100	152	143	120	127	232	161	238	333	161	259	274	369	232	261	353	213	189	464
Potri.001G114400	86	95	81	101	184	126	194	214	80	179	187	194	130	129	154	136	99	267
Potri.001G114500	315	290	312	258	517	366	459	738	311	132	107	263	201	131	204	143	85	393
Potri.001G114600	932	674	799	1024	1469	1228	1766	2057	866	1342	1241	1947	1363	1271	1627	1445	958	2828
Potri.001G114800	1405	961	1167	1345	2122	1432	2166	2978	1286	1997	2027	2779	1827	1837	2323	1526	1262	3007
Potri.001G114900	32	10	23	17	39	17	28	57	26	38	23	30	31	16	11	41	14	45
Potri.001G115000	602	597	524	659	1325	789	1315	1733	754	540	490	636	501	414	577	445	298	1015
Potri.001G115100	152	154	146	138	234	145	211	288	141	235	203	336	216	185	254	156	124	370
Potri.001G115200	79	66	39	45	83	50	82	75	50	85	89	94	78	73	117	56	73	109
Potri.001G115500	806	570	707	619	1135	745	1142	1549	719	1180	1154	1561	1006	1015	1388	709	685	1663
Potri.001G115600	112	157	77	101	156	105	161	220	84	114	90	152	116	92	154	97	68	213
Potri.001G115800	154	134	123	148	205	177	234	307	124	278	348	319	262	263	306	272	192	626
Potri.001G115900	1541	1072	1233	1276	2186	1584	2200	3162	1253	2278	2333	3356	1899	1995	2602	1496	1310	3546
Potri.001G116100	144	132	101	145	275	168	252	364	129	201	232	338	226	229	281	209	166	518
Potri.001G116500	72	58	59	67	134	106	96	174	79	245	197	437	285	238	358	209	165	519
Potri.001G116600	229	281	229	240	520	306	421	656	266	151	99	287	148	97	199	121	93	372
Potri.001G116800	637	556	568	672	1416	692	928	2046	716	362	206	441	357	229	341	293	197	679
Potri.001G116900	136	167	94	142	249	169	272	270	148	328	306	398	268	332	359	233	192	564
Potri.001G117000	7	11	3	8	10	6	7	4	4	144	218	183	74	141	217	55	115	187
Potri.001G117100	120	105	81	95	137	101	185	165	98	220	183	252	185	148	192	122	131	310
Potri.001G117200	437	393	338	349	596	383	568	825	346	806	702	876	632	603	822	506	509	1141
Potri.001G117400	941	811	729	900	1428	980	1635	1935	757	1382	1480	1719	1366	1247	1735	1252	1060	2657
Potri.001G117500	135	104	114	149	215	143	217	300	112	199	169	270	173	158	175	132	104	303
Potri.001G117700	931	829	781	915	1371	877	1340	2073	838	1208	1233	1416	985	963	1392	735	712	1618
Potri.001G117800	75	68	91	71	105	79	120	184	77	343	302	532	307	259	400	315	252	581
Potri.001G117900	1108	1164	990	1188	2187	1270	2122	2740	1194	815	824	1018	836	853	1052	714	539	1695
Potri.001G118000	346	356	308	342	570	377	611	698	282	596	611	673	524	523	664	440	384	941
Potri.001G118100	385	277	351	263	538	363	424	742	345	868	712	886	661	645	926	474	505	1333
Potri.001G118200	583	361	436	653	830	957	1801	1345	442	1682	1652	2161	2103	1595	1931	3741	1522	6909
Potri.001G118300	2356	1994	2053	2728	4459	3530	6621	5302	2016	5122	4982	6357	5116	4806	5102	6140	3758	11150
Potri.001G118400	920	614	782	964	1384	1041	2055	2070	907	1540	1351	1840	1205	1228	1442	1429	988	2503
Potri.001G118500	4276	3161	3593	4458	7564	4747	8807	10344	4019	3155	3024	4952	2799	2783	3548	3396	2266	6265
Potri.001G118700	334	259	312	255	548	337	479	757	346	374	340	428	305	283	428	259	211	642
Potri.001G118800	68	83	55	68	120	69	153	132	53	90	85	68	114	86	90	89	52	188
Potri.001G118900	240	243	204	258	428	232	395	576	240	406	473	553	418	510	633	392	309	819
Potri.001G119000	24	20	17	20	33	23	57	31	14	34	33	23	25	26	47	31	14	61
Potri.001G119100	1935	1358	1680	1387	2406	1785	2618	3481	1610	3462	3445	4479	2586	3069	3657	1851	2052	4645
Potri.001G119300	954	720	764	919	1324	984	1712	1758	595	1247	1385	1909	1070	1114	1213	1107	918	1879
Potri.001G119500	3841	3759	3849	4082	9185	4856	7536	13204	5828	2497	1646	2275	2583	1858	1963	2044	1067	3244
Potri.001G119700	74	63	56	39	104	67	86	128	57	154	167	195	143	142	185	129	104	270
Potri.001G119800	1659	1853	1226	2321	3211	2308	5203	2982	1393	2564	3084	1831	1982	2452	2425	2830	1656	4212
Potri.001G119900	8	7	15	28	28	22	48	48	27	11	10	17	7	13	20	12	10	20
Potri.001G120000	9	9	11	7	12	8	10	15	4	5	5	10	11	5	6	6	4	14
Potri.001G120200	16	28	20	24	31	20	26	37	19	4	11	19	9	16	18	10	9	24
Potri.001G120300	366	225	355	329	785	496	466	1176	465	163	140	448	245	196	269	210	174	508
Potri.001G120400	719	719	576	637	1168	732	1024	1443	645	1063	990	1257	847	912	1136	681	615	1432
Potri.001G120500	38	45	64	44	81	58	81	81	39	133	227	270	181	230	197	244	174	491
Potri.001G120700	5	5	4	6	10	8	8	18	3	3	2	10	7	2	11	11	4	15
Potri.001G120800	287	297	291	235	476	325	477	614	257	341	279	479	355	314	377	294	252	609
Potri.001G120900	486	405	416	403	800	475	724	1009	413	662	671	921	616	647	868	513	441	1083
Potri.001G121000	58	45	54	66	85	75	113	90	48	207	225	265	193	211	280	186	159	337
Potri.001G121100	1176	1116	970	1125	1979	1246	1881	2348	1021	1221	1165	1531	933	952	1230	838	695	1718
Potri.001G121200	101	103	77	97	156	122	160	207	87	515	450	717	498	467	696	528	338	1057
Potri.001G121300	7	12	6	13	25	20	34	21	7	23	26	18	17	36	31	16	24	63
Potri.001G121400	58	57	33	58	102	74	120	116	58	474	641	505	644	622	576	455	467	1061
Potri.001G121600	25	45	19	36	40	21	60	44	18	40	27	40	37	30	51	25	17	73
Potri.001G121700	243	318	212	241	379	258	392	517	215	412	397	528	363	373	450	267	270	770
Potri.001G122200	545	583	495	537	987	593	1019	1389	564	677	691	957	736	677	924	554	477	1292
Potri.001G122400	79	102	58	79	129	72	146	148	59	114	89	143	155	87	152	102	72	246
Potri.001G122600	8	23	16	7	31	21	9	39	13	3	4	35	7	6	4	4	8	28
Potri.001G122700	49	72	51	49	91	62	117	126	44	104	118	141	93	108	120	80	62	165
Potri.001G122800	1371	1147	1225	1415	2626	1510	2562	3313	1280	853	645	1212	819	717	1018	711	577	1277
Potri.001G123100	177	129	133	149	228	183	288	317	121	243	219	328	215	228	292	248	177	415
Potri.001G123200	168	200	136	213	351	241	352	409	141	361	298	353	271	305	352	231	207	425
Potri.001G123400	1027	1090	857	944	1730	1076	1659	2177	1008	1116	1085	1460	916	989	1402	917	734	1782
Potri.001G123500	5895	5905	4924	6181	10598	6310	10867	12613	5333	5651	5702	7114	5061	5389	6828	4838	3917	9385
Potri.001G123600	293	198	249	246	401	299	353	561	313	894	918	1066	779	735	1015	656	556	1437
Potri.001G123700	32	22	29	27	55	39	35	89	27	97	83	124	86	69	120	52	64	115
Potri.001G123800	1358	1338	1058	1114	1981	1350	1957	2487	1032	1548	1634	2119	1502	1346	1540	1232	977	2904
Potri.001G124000	638	604	476	635	997	633	1223	1278	497	668	611	898	684	585	808	542	434	1308
Potri.001G124100	89	69	65	81	145	93	170	210	81	83	94	99	75	77	104	80	70	174
Potri.001G124200	2233	4109	1836	2422	4603	2226	3420	4143	1753	381	388	667	286	296	332	269	202	562
Potri.001G124300	966	864	740	756	1229	896	1359	1684	702	1931	1965	1913	1497	1687	1807	1175	1119	2509
Potri.001G124400	410	406	381	357	626	389	551	911	374	120	109	223	95	100	158	58	81	202
Potri.001G124500	170	169	92	180	329	203	337	319	149	362	347	419	341	345	441	255	259	582
Potri.001G124900	495	316	438	368	586	415	581	1104	477	1955	1813	2355	1405	1382	1945	874	939	2002
Potri.001G125000	12	12	16	7	10	17	12	15	8	27	20	27	10	24	17	10	7	26
Potri.001G125200	963	846	915	907	1736	1087	1338	2526	980	990	991	1176	816	938	1235	647	533	1356
Potri.001G125700	196	235	171	262	439	246	463	478	194	349	315	391	329	346	409	283	245	569
Potri.001G125800	320	298	265	376	567	354	628	749	328	483	426	445	340	381	477	361	281	632
Potri.001G126100	119	338	136	115	147	133	141	228	105	136	130	358	167	121	227	114	75	317
Potri.001G126200	112	123	108	101	206	118	182	230	104	288	278	318	277	237	293	183	164	374
Potri.001G126300	1	6	2	1	4	4	1	3	1	9	9	16	6	4	17	6	5	18
Potri.001G126400	1240	1149	1008	1268	2127	1354	1940	2757	1257	1602	1569	1766	1287	1395	1619	1256	1042	2493
Potri.001G126500	459	461	342	506	739	546	891	948	443	764	780	854	577	683	806	589	417	1164
Potri.001G126700	11	11	4	15	10	12	21	31	13	83	99	116	84	64	125	64	74	154
Potri.001G127100	158	174	122	160	219	172	267	326	130	271	170	306	285	193	315	231	187	471
Potri.001G127300	917	881	705	803	1371	887	1402	1686	751	1253	1254	1667	902	1093	1286	762	764	1719
Potri.001G127600	83	66	50	92	160	97	176	207	74	63	69	73	73	107	117	91	87	140
Potri.001G127700	15	26	14	19	44	21	47	40	12	9	9	14	17	24	20	16	13	46
Potri.001G128200	2219	1365	1972	2052	3441	2193	3964	5461	2194	1286	1056	1795	1073	908	1062	1232	741	1682
Potri.001G128600	15	15	13	13	30	15	34	33	7	15	11	22	13	16	23	10	7	26
Potri.001G128700	299	257	226	257	423	247	377	511	213	411	420	458	347	307	427	253	260	625
Potri.001G128800	133	147	80	106	186	143	196	256	99	176	157	245	145	158	192	134	114	334
Potri.001G129000	1025	1159	942	942	1653	1167	1591	2110	875	1120	1190	1597	1082	1051	1271	849	693	1936
Potri.001G129100	1232	1115	1140	1061	1910	1237	1825	2713	1157	2001	2006	2373	1753	1840	2527	1502	1346	3077
Potri.001G129400	10	9	16	9	19	15	24	32	18	36	25	34	29	13	29	17	13	41
Potri.001G129600	839	977	621	912	1499	945	1474	1717	670	1149	1143	1290	947	960	1169	832	708	1668
Potri.001G129700	335	367	282	344	628	400	629	791	328	537	576	626	449	550	602	417	295	762
Potri.001G129900	76	81	60	82	143	78	137	166	75	189	216	240	208	182	246	142	125	306
Potri.001G130100	14	23	13	8	13	14	13	17	19	878	1056	1200	623	853	1009	358	510	1202
Potri.001G130200	1649	1712	1572	1743	3098	1897	3040	3648	1619	1309	1510	1744	1217	1452	1626	1158	940	2821
Potri.001G130400	54	46	45	56	84	56	104	131	53	136	131	183	110	109	146	88	67	192
Potri.001G130500	168	159	145	170	270	184	260	361	153	324	286	347	268	292	362	205	219	483
Potri.001G130601	140	100	100	132	197	116	192	292	109	180	203	213	162	151	152	117	84	332
Potri.001G130700	80	180	84	67	99	63	108	126	71	69	58	183	69	88	88	69	54	141
Potri.001G130800	18	19	12	24	30	15	35	41	19	27	25	35	34	21	21	27	18	74
Potri.001G130900	313	216	276	253	477	284	445	671	266	414	318	480	340	270	409	280	215	570
Potri.001G131000	1463	1259	1407	1022	2329	1351	1978	3569	1594	2079	1828	2391	1784	1559	2643	1339	1276	3271
Potri.001G131300	1800	1346	1382	1728	2902	1835	3287	2803	1561	1038	1007	1364	757	865	1185	850	629	1723
Potri.001G131400	2642	4104	2652	1615	3548	2901	2416	5109	2397	3967	4248	7064	3498	3906	6404	2105	2794	7534
Potri.001G131500	93	101	62	99	117	97	189	153	75	146	129	132	123	146	156	112	87	231
Potri.001G131600	134	212	100	176	307	148	350	293	100	205	182	162	142	221	219	180	127	322
Potri.001G131800	7	20	11	12	20	9	22	19	16	15	20	33	18	15	32	17	13	30
Potri.001G132001	1243	959	1055	1091	1875	1182	1813	2608	1110	2086	2122	2627	1722	1845	2306	1368	1327	2920
Potri.001G132400	237	176	203	205	387	239	340	503	198	363	347	424	338	278	367	259	230	557
Potri.001G132500	11	14	10	9	23	5	25	13	7	14	16	25	20	12	28	12	8	26
Potri.001G132600	66	60	56	57	102	72	113	123	41	100	91	114	77	81	121	63	60	153
Potri.001G132700	969	1020	846	982	1836	1126	1796	2045	815	1222	1246	1554	1157	1144	1439	968	736	2018
Potri.001G132800	74	116	75	107	169	106	189	174	75	137	137	170	176	148	197	162	122	310
Potri.001G132900	343	329	265	313	529	363	606	658	288	728	837	918	706	799	848	639	520	1343
Potri.001G133000	49	48	33	48	99	60	117	112	33	69	56	81	62	73	89	67	55	127
Potri.001G133200	84	94	70	143	186	135	212	211	95	60	64	72	80	64	75	67	39	113
Potri.001G133400	79	103	68	70	167	99	138	209	76	145	111	208	112	135	151	85	90	218
Potri.001G133500	180	144	154	237	318	228	486	428	202	341	322	384	247	295	327	205	173	523
Potri.001G133600	31	37	43	38	64	44	52	99	32	114	100	140	103	81	122	76	61	195
Potri.001G133800	130	126	140	48	164	158	67	243	139	209	126	622	144	171	257	55	115	423
Potri.001G133900	7	6	5	7	11	7	14	6	9	28	21	25	15	18	17	12	13	36
Potri.001G134100	278	278	235	297	449	265	405	584	279	370	327	430	357	303	431	319	256	718
Potri.001G134500	2	3	2	1	12	2	9	6	1	9	6	9	4	11	8	11	5	13
Potri.001G134800	136	123	86	138	237	129	207	265	93	211	212	242	149	175	165	148	134	290
Potri.001G134900	3	1	0	0	1	1	2	1	3	16	16	9	3	5	11	10	5	9
Potri.001G135000	357	366	326	338	537	378	574	743	309	435	443	579	381	450	484	344	285	727
Potri.001G135100	32	20	20	23	31	21	35	36	14	25	28	34	31	29	38	31	20	76
Potri.001G135200	635	620	529	631	1052	683	1120	1421	596	767	741	945	727	739	946	618	504	1440
Potri.001G135300	571	684	445	501	958	558	899	1011	492	700	774	893	641	673	846	510	440	1121
Potri.001G135400	1581	1924	1117	1316	2214	1163	1773	2190	1013	1209	1309	1505	825	1106	1374	612	723	1535
Potri.001G135500	94	99	74	101	163	112	177	201	94	176	207	216	139	171	172	141	99	272
Potri.001G135700	136	139	121	150	262	151	237	304	127	181	199	221	183	200	242	168	140	329
Potri.001G135800	40	55	45	39	94	49	94	138	37	135	103	126	110	111	152	70	62	190
Potri.001G135900	770	725	550	716	1114	749	1324	1395	577	1233	1349	1469	988	1165	1383	951	906	2020
Potri.001G136000	370	331	269	303	500	357	623	711	286	431	425	507	370	397	531	321	305	739
Potri.001G136100	6	12	6	7	10	8	10	10	9	15	7	13	14	11	10	3	3	15
Potri.001G136200	18	20	15	13	36	18	26	45	24	32	27	47	34	27	36	19	17	55
Potri.001G136300	132	120	110	113	187	118	185	240	100	222	262	286	221	190	254	145	140	391
Potri.001G136600	5579	4854	3874	4051	7503	4371	7149	8858	3517	3886	4433	4789	3214	3812	4760	2739	2815	5645
Potri.001G136900	2090	1724	1606	2242	3384	2254	3813	4710	1894	3027	3108	3422	2333	2707	3236	2204	1814	3920
Potri.001G137000	134	140	135	141	214	147	225	318	145	186	185	224	182	161	224	126	139	361
Potri.001G137200	4297	4546	3459	4139	7333	4511	7494	8164	3434	5670	5779	5992	4375	4875	5847	3938	3371	7863
Potri.001G137401	53	38	40	43	89	49	100	93	35	62	75	70	65	58	57	42	30	99
Potri.001G137600	49	45	30	54	95	61	86	111	56	54	47	69	54	53	38	35	27	100
Potri.001G137700	205	181	214	190	314	214	311	519	191	209	178	325	194	164	263	164	140	398
Potri.001G137800	17	17	14	21	40	17	42	23	20	38	30	47	23	34	33	25	25	47
Potri.001G137900	3120	1983	2330	2796	4185	2898	5018	6258	2502	6768	6442	7744	5305	5199	6876	4427	3936	8504
Potri.001G138100	50	48	40	40	91	68	85	134	60	97	97	101	90	85	115	68	63	144
Potri.001G138300	348	315	252	278	557	369	523	641	293	204	192	277	184	176	216	170	129	365
Potri.001G138400	768	703	616	789	1232	864	1475	1526	666	647	654	820	645	640	757	603	451	1231
Potri.001G138700	106	96	101	93	182	104	191	238	112	120	114	142	101	112	121	94	71	209
Potri.001G138800	9	26	10	18	25	10	35	36	7	21	21	14	17	23	19	13	13	33
Potri.001G138900	292	273	259	306	475	304	462	560	244	470	453	548	399	371	510	379	313	795
Potri.001G139100	40	55	32	47	67	44	87	102	55	90	86	138	82	73	122	77	55	152
Potri.001G139200	51	42	56	50	74	48	81	122	43	168	165	164	154	126	158	94	88	212
Potri.001G139300	95	81	77	85	152	120	164	174	100	175	161	215	138	147	131	108	85	266
Potri.001G139400	173	128	171	174	254	205	325	337	168	603	633	743	575	600	716	504	421	1152
Potri.001G139500	212	220	177	211	358	253	385	397	162	831	841	1191	875	796	952	805	557	1529
Potri.001G139600	584	517	331	561	997	600	1273	934	423	1164	1186	825	862	1014	1185	829	781	1365
Potri.001G139700	63	103	105	54	103	95	98	140	57	70	102	348	124	103	151	86	103	370
Potri.001G139800	166	131	144	169	251	177	272	269	131	422	409	521	348	345	511	350	297	723
Potri.001G140000	630	589	669	806	1574	921	1658	2211	769	192	126	291	166	146	194	196	111	351
Potri.001G140200	625	781	368	494	812	613	785	912	343	623	740	834	443	662	686	386	421	996
Potri.001G140300	619	704	539	648	1182	703	1122	1394	579	864	888	1005	743	855	1183	637	577	1540
Potri.001G140400	0	32	2	7	5	8	1	6	3	50	80	36	20	69	81	21	23	48
Potri.001G140500	243	652	284	270	608	395	349	423	217	1215	1578	1058	730	1411	1716	620	745	1532
Potri.001G140600	663	659	552	610	1048	710	1073	1201	556	1576	1395	1727	1192	1246	1741	886	923	2020
Potri.001G140700	356	396	355	382	548	405	730	646	265	869	1148	1382	969	1133	1284	969	856	2281
Potri.001G140800	1010	896	780	1000	1613	1017	1593	1946	755	1664	1584	1848	1234	1475	1882	1101	987	2173
Potri.001G141100	881	591	618	426	715	511	567	1009	582	627	680	622	307	553	536	245	362	700
Potri.001G141200	343	430	305	440	699	426	852	785	354	440	674	612	546	523	644	452	390	1016
Potri.001G141300	1841	1518	1465	1340	2417	1751	2547	3668	1587	4075	4279	4484	2731	3702	4473	1748	2044	3945
Potri.001G141400	14	24	15	12	20	13	19	34	13	10	11	20	9	20	26	11	10	16
Potri.001G141500	502	602	322	624	950	491	955	1055	507	931	1169	990	826	1242	1367	914	876	1943
Potri.001G141701	320	524	298	150	418	334	230	758	259	138	169	603	158	176	277	79	110	199
Potri.001G141801	172	169	202	43	148	147	33	314	156	31	48	369	76	66	85	21	54	98
Potri.001G142000	15	8	7	11	9	11	14	18	1	13	19	13	9	9	23	4	6	21
Potri.001G142100	722	698	523	647	1166	715	1234	1443	664	812	812	1016	822	792	1078	694	571	1436
Potri.001G142200	1423	1459	1187	1577	2420	1600	2668	2963	1343	836	731	1243	761	718	1144	654	477	1496
Potri.001G142300	181	195	103	163	295	172	309	318	133	202	182	229	168	194	220	140	132	300
Potri.001G143200	697	781	655	785	1296	809	1368	1705	721	765	719	877	651	661	903	624	520	1324
Potri.001G143500	82	53	70	57	103	87	102	188	76	195	178	203	151	152	208	137	134	326
Potri.001G143600	185	188	152	163	289	177	318	389	140	206	228	290	243	225	262	206	126	428
Potri.001G143800	103	120	91	89	163	113	175	221	85	129	164	174	147	121	152	113	99	287
Potri.001G143900	779	1263	568	467	1228	643	911	1220	516	986	1232	1212	534	1091	1369	381	686	1050
Potri.001G144000	96	138	93	122	220	145	234	255	115	258	245	248	211	216	262	173	179	355
Potri.001G144100	4	4	1	5	12	6	5	5	6	7	23	10	12	13	10	11	9	20
Potri.001G144200	143	128	98	117	194	129	184	256	110	180	181	191	145	160	196	136	102	291
Potri.001G144300	442	388	291	468	666	555	819	899	345	428	576	602	582	557	633	484	468	1049
Potri.001G144400	169	105	133	204	272	204	322	375	168	77	48	103	122	61	64	95	67	229
Potri.001G144500	1540	1133	1315	1213	2317	1333	2104	3246	1473	1597	1375	2009	1308	1340	1893	1035	952	2123
Potri.001G144700	76	58	68	49	103	60	85	143	66	93	93	115	83	106	135	73	62	141
Potri.001G144800	6570	4757	5598	4872	9042	5915	9108	13446	5516	7620	7574	10210	6423	7374	8081	4636	4794	11177
Potri.001G145066	137	180	109	166	251	205	350	333	114	257	278	229	255	252	241	213	155	444
Potri.001G145200	222	109	169	297	332	252	492	544	220	357	373	569	483	377	497	618	374	913
Potri.001G145300	46	55	40	69	114	77	115	129	48	58	35	88	66	52	90	67	44	131
Potri.001G145400	865	846	711	869	1384	878	1443	1720	730	1279	1330	1512	1024	1126	1290	921	792	1687
Potri.001G145500	63	58	43	55	92	66	96	106	38	125	117	122	86	99	135	90	79	167
Potri.001G145700	76	39	46	57	93	58	94	101	46	349	357	362	288	308	409	209	233	447
Potri.001G145750	66	47	60	45	115	64	98	139	64	127	127	129	98	92	140	64	62	172
Potri.001G145800	42	50	28	42	57	48	74	73	29	65	100	64	105	85	89	75	70	131
Potri.001G145900	430	445	326	416	581	428	687	785	316	733	834	881	760	815	882	682	595	1439
Potri.001G146000	63	46	41	53	82	62	91	87	54	69	38	73	58	33	68	59	33	123
Potri.001G146200	1426	1580	1106	1415	2308	1451	2470	2756	1141	1403	1282	1641	1307	1053	1372	1200	845	2504
Potri.001G146400	180	246	149	196	346	204	288	381	162	358	372	428	313	317	452	287	244	622
Potri.001G146500	219	184	210	195	373	227	367	461	196	354	313	365	277	266	328	234	179	537
Potri.001G146600	52	52	38	76	110	49	96	111	36	68	66	87	62	59	60	64	34	161
Potri.001G146700	308	248	243	280	498	253	481	769	300	416	425	574	392	358	499	278	271	652
Potri.001G146800	73	77	72	60	104	87	109	142	49	81	68	140	85	105	118	98	73	204
Potri.001G146900	137	184	152	169	262	185	304	363	163	400	376	446	327	293	424	263	194	579
Potri.001G147000	192	196	195	195	337	254	363	461	206	323	285	425	308	305	431	244	209	550
Potri.001G147200	4	10	2	3	3	4	7	1	1	17	13	18	21	14	22	15	17	31
Potri.001G147300	533	477	416	516	913	594	958	1171	481	303	308	499	291	329	404	308	222	589
Potri.001G147400	19	9	11	13	36	17	28	45	15	34	27	38	40	34	36	36	30	43
Potri.001G147500	5	22	6	1	11	5	7	16	5	9	9	17	10	10	7	8	8	14
Potri.001G147600	177	171	140	201	310	164	315	374	122	417	508	438	406	508	602	408	395	690
Potri.001G147700	280	267	243	286	450	354	537	879	253	236	233	387	377	242	292	247	200	765
Potri.001G147801	45	47	46	48	64	52	70	110	49	236	234	264	191	182	312	184	159	424
Potri.001G148000	1007	1103	779	1020	1761	1117	1786	2107	817	1364	1561	1667	1138	1456	1734	1000	889	1908
Potri.001G148100	1077	1009	870	917	1610	1043	1734	2121	887	1513	1415	1719	1087	1238	1642	964	853	2041
Potri.001G148300	294	300	243	265	449	347	487	540	251	803	890	980	690	723	780	488	485	1007
Potri.001G148400	467	503	394	491	836	500	853	965	430	584	581	687	467	524	625	462	384	902
Potri.001G148500	124	100	102	126	200	130	180	303	120	114	153	144	120	124	172	90	114	219
Potri.001G148600	650	628	576	716	1052	678	1040	1467	555	837	812	1239	790	712	1015	599	586	1141
Potri.001G148800	1170	1386	1101	1089	1990	1393	2108	2434	1133	9281	7999	10975	7694	8697	10482	6453	5797	13185
Potri.001G148900	1788	1052	934	1904	2993	1660	2816	4141	1589	724	567	771	670	705	821	504	499	1028
Potri.001G149001	48	38	33	47	77	50	77	94	41	160	120	135	116	97	120	73	61	165
Potri.001G149100	47	50	44	62	111	71	116	136	53	116	113	144	108	116	172	96	100	213
Potri.001G149200	114	91	121	90	159	103	167	220	113	157	142	178	142	136	167	124	90	258
Potri.001G149300	160	145	175	148	276	202	254	415	179	338	289	395	323	272	433	214	198	616
Potri.001G149400	73	77	53	72	103	83	131	143	54	473	651	511	332	541	604	295	378	610
Potri.001G149600	154	137	89	150	167	175	280	205	115	1679	1817	2030	1511	1582	1987	1436	1215	2979
Potri.001G149800	171	142	168	171	270	193	287	369	154	260	278	327	246	250	283	218	154	428
Potri.001G149900	598	540	523	531	928	632	977	1207	484	830	798	956	709	780	949	609	503	1207
Potri.001G150001	7	15	14	5	14	13	20	18	7	14	17	11	7	15	22	20	12	20
Potri.001G150200	181	182	145	179	334	203	328	435	183	231	193	242	179	174	238	172	120	343
Potri.001G150300	276	237	220	238	392	293	448	588	244	485	470	598	462	503	588	372	347	776
Potri.001G150400	256	274	203	251	438	253	466	501	208	315	356	412	298	323	414	226	206	510
Potri.001G150500	597	394	550	596	1000	745	1019	1811	635	2627	2307	3570	2436	2089	3236	1771	1659	3987
Potri.001G150600	256	235	155	191	341	197	315	477	170	228	242	370	224	262	305	244	189	527
Potri.001G150800	34	26	23	20	48	32	46	48	28	55	45	56	35	34	46	24	29	71
Potri.001G150900	406	425	331	362	627	401	568	810	379	1007	1071	1053	820	894	1090	607	628	1393
Potri.001G151300	3345	2108	2911	2472	4269	3199	4532	7023	2878	4752	4669	6862	3873	4123	5432	2761	2825	6478
Potri.001G151500	233	239	225	162	236	190	308	298	133	320	266	514	163	200	326	111	74	243
Potri.001G151700	279	368	229	276	618	351	586	718	299	329	297	393	292	298	342	256	185	484
Potri.001G151800	886	824	697	1007	1683	1007	1831	2170	1225	641	664	709	670	627	748	646	413	1086
Potri.001G151900	9	12	14	4	12	11	13	11	4	7	19	24	17	13	12	6	11	21
Potri.001G152000	249	284	258	250	506	286	459	606	229	388	389	422	325	342	381	260	239	630
Potri.001G152100	219	179	155	228	348	232	343	448	176	221	222	258	214	205	227	195	140	400
Potri.001G152200	7930	5542	6737	6425	10469	7410	10863	16424	6954	11097	10615	13880	8363	9164	12229	5883	6077	13577
Potri.001G152500	259	250	184	321	417	293	692	477	193	147	150	175	155	140	205	197	99	454
Potri.001G152600	1680	1403	1348	1699	2741	1739	2975	3788	1433	2402	2417	2992	2112	2113	2515	1939	1579	3933
Potri.001G152700	59	61	44	50	104	60	94	120	65	121	147	140	92	121	148	70	80	165
Potri.001G152800	778	792	654	751	1449	849	1404	1746	703	743	723	1005	755	769	927	711	482	1520
Potri.001G153000	1835	1630	1736	1511	2960	1912	2615	4337	1922	2988	2829	3612	2395	2445	3672	2045	1879	4555
Potri.001G153100	62	66	35	49	98	66	86	133	32	30	19	54	29	19	40	24	17	34
Potri.001G153300	158	144	121	152	233	159	239	276	119	352	409	425	278	309	356	236	207	487
Potri.001G153400	442	363	336	321	587	357	538	863	329	1175	1081	1243	878	857	1138	628	608	1690
Potri.001G153900	10	9	6	1	2	7	11	9	2	16	19	14	13	10	15	6	7	18
Potri.001G154200	26	59	22	33	72	31	56	74	40	40	27	22	36	29	113	20	18	47
Potri.001G154300	301	358	230	386	567	390	636	640	257	1064	1237	1575	1114	1268	1654	1247	981	2332
Potri.001G154400	247	305	195	259	422	273	466	505	212	369	385	468	318	311	414	256	233	587
Potri.001G154500	19	21	14	19	29	15	37	32	21	19	18	18	14	23	35	22	11	36
Potri.001G154600	391	424	338	450	732	467	763	886	393	778	710	1010	654	611	798	575	451	1216
Potri.001G154700	1258	1301	940	1333	2146	1404	2414	2619	1090	1234	1369	1578	1113	1285	1338	1037	861	2204
Potri.001G154901	161	120	117	151	229	162	213	341	131	304	289	337	225	241	339	220	187	416
Potri.001G155000	49	95	50	32	99	48	53	113	47	53	48	101	48	31	83	27	27	53
Potri.001G155100	504	2068	543	633	2535	1286	1121	1884	870	300	204	157	212	227	678	242	128	425
Potri.001G155200	403	351	315	357	561	357	553	736	351	591	567	648	460	506	691	422	384	869
Potri.001G155300	164	146	106	112	203	149	250	278	143	346	371	456	270	325	444	226	249	529
Potri.001G155500	1453	1706	1311	1591	2591	1626	2876	3106	1412	2009	1853	2988	1887	1758	2731	1699	1277	3394
Potri.001G155700	104	132	85	111	137	127	163	197	86	335	361	398	266	302	333	182	203	561
Potri.001G155800	262	257	264	282	423	243	393	581	274	391	353	457	337	284	438	298	204	575
Potri.001G155900	252	226	218	176	337	203	346	410	167	417	426	423	394	409	468	340	243	628
Potri.001G156000	647	633	463	540	983	578	914	1144	519	761	818	867	566	694	903	497	481	1150
Potri.001G156100	475	410	592	354	777	547	655	1308	621	932	731	983	786	666	1235	490	535	1465
Potri.001G156300	51	58	36	70	90	72	106	126	42	184	211	241	173	180	252	180	121	303
Potri.001G156500	282	262	215	225	364	247	421	497	252	297	316	341	253	261	364	203	171	502
Potri.001G156600	704	619	488	552	818	598	893	1055	468	861	1011	1069	742	805	896	591	574	1305
Potri.001G156700	54	50	50	61	68	52	85	102	39	67	59	67	68	49	69	43	32	104
Potri.001G157200	56	53	48	52	91	53	85	131	56	39	31	55	35	28	39	40	21	64
Potri.001G157300	3832	3889	3119	3671	5916	3872	6343	7085	3096	5700	5635	6611	4302	5025	5953	4229	3500	8147
Potri.001G157400	275	284	239	170	377	264	319	534	206	335	311	501	275	297	381	193	195	455
Potri.001G157500	15	11	12	16	24	12	26	29	8	12	14	21	5	20	22	22	18	38
Potri.001G157600	37	26	29	34	45	45	61	56	25	110	107	229	129	146	167	148	101	346
Potri.001G157700	30	53	28	35	53	32	46	83	27	62	34	66	53	48	51	30	23	90
Potri.001G157800	1029	1082	805	925	1563	1103	1707	1871	805	1032	1042	1340	1041	1022	1266	1003	768	1946
Potri.001G157900	454	319	336	468	645	460	743	920	376	1329	1431	1394	978	1300	1494	896	874	2070
Potri.001G158000	28	28	21	50	43	31	85	53	34	269	349	316	277	405	508	272	288	563
Potri.001G158200	202	133	162	185	319	208	266	437	194	573	561	657	507	483	687	397	345	829
Potri.001G158700	14	27	19	5	11	8	22	29	8	11	10	27	8	10	19	15	5	24
Potri.001G158900	1037	1357	751	1242	1679	964	2108	2007	840	1253	960	1601	1311	1112	1839	1187	951	2122
Potri.001G159000	314	363	339	333	575	395	583	834	338	539	501	665	449	490	623	379	335	887
Potri.001G159300	6	4	2	1	7	2	7	9	4	8	8	6	7	9	13	13	9	16
Potri.001G159400	1779	1731	1390	1895	3092	1949	3173	3695	1395	1211	1168	1325	1051	1136	1093	965	662	2086
Potri.001G159600	46	56	50	48	94	49	83	106	44	93	79	112	85	81	114	75	64	138
Potri.001G159700	460	457	414	452	676	494	786	907	447	799	639	913	722	643	915	587	518	1417
Potri.001G160100	475	479	345	451	737	437	746	843	336	792	863	861	621	778	861	632	549	1209
Potri.001G160300	448	375	328	374	711	459	690	907	378	540	494	665	439	443	683	396	314	823
Potri.001G160400	863	787	737	784	1398	922	1418	1939	717	275	302	478	232	272	300	222	223	448
Potri.001G160500	137	117	106	108	231	161	235	313	127	266	280	313	236	245	309	148	173	465
Potri.001G160600	40	42	24	26	38	28	53	78	37	111	98	123	83	84	135	67	75	146
Potri.001G160700	1000	931	811	833	1380	956	1511	1951	779	1497	1537	1510	1286	1246	1338	1072	798	2264
Potri.001G160800	67	40	54	57	98	58	86	156	73	257	244	316	194	185	314	169	154	440
Potri.001G161000	107	113	82	114	182	106	217	157	72	251	242	264	253	285	322	270	201	511
Potri.001G161100	171	198	157	170	328	206	333	383	179	312	303	393	255	269	352	242	197	483
Potri.001G161400	2440	1348	2113	1791	3820	2703	3092	5834	2678	2008	1451	3028	2070	1440	2220	1599	1290	3538
Potri.001G161500	12	12	12	11	16	10	22	8	9	32	28	31	17	20	27	14	17	26
Potri.001G161600	1969	2098	1704	1795	3229	2110	3071	3876	1678	1608	1440	2646	1560	1619	2163	1309	1185	3125
Potri.001G161700	1744	1832	1455	1715	3004	1861	2960	3728	1490	2457	2489	2868	2077	2109	2874	1808	1536	3791
Potri.001G161800	34	39	37	32	62	33	50	72	38	89	96	134	71	89	98	48	59	134
Potri.001G161900	879	748	767	843	1471	941	1377	1817	758	1223	1249	1547	1011	1092	1342	902	789	1869
Potri.001G162000	25	25	14	12	29	29	24	48	22	13	7	47	16	14	17	18	5	53
Potri.001G162100	9	15	10	6	12	11	13	20	8	6	4	22	9	5	7	7	3	17
Potri.001G162200	955	975	829	998	1629	1041	1808	1986	919	1316	1299	1444	1177	1173	1368	1085	785	1991
Potri.001G162300	4	4	1	2	2	4	7	4	4	3	7	5	7	5	11	7	5	12
Potri.001G162400	160	196	157	106	219	161	180	309	162	182	163	294	152	166	260	111	87	196
Potri.001G162500	343	660	312	231	488	319	445	625	230	287	234	667	209	351	472	181	142	372
Potri.001G162600	225	408	204	134	299	210	242	369	144	168	162	404	123	214	287	108	68	199
Potri.001G162700	4	8	2	1	3	8	7	7	3	10	8	18	4	5	4	8	6	13
Potri.001G162800	561	514	442	407	858	449	628	1207	532	1659	1629	1559	1055	1152	1972	528	759	1260
Potri.001G162900	629	590	459	575	1071	676	1049	1427	604	914	909	1084	837	898	1061	733	594	1614
Potri.001G163200	3397	3268	2875	3457	5262	3482	6010	6038	2792	4830	4513	5436	3873	3671	4672	3597	2993	7218
Potri.001G163300	332	371	348	329	603	369	609	742	286	577	562	734	512	563	722	490	384	975
Potri.001G163400	18	27	23	26	30	30	36	53	18	158	156	206	153	136	214	116	122	277
Potri.001G163600	78	77	52	66	116	111	118	207	112	209	149	282	143	152	274	137	152	346
Potri.001G163700	1168	1299	873	1238	1953	1422	2326	2400	1070	1827	1888	2584	1912	1747	2532	1837	1467	4167
Potri.001G163800	2	7	6	2	7	2	4	7	3	2	5	8	3	4	4	6	8	12
Potri.001G163900	1246	1152	898	1135	1993	1129	1840	2204	1008	1291	1233	1565	1088	1112	1373	938	842	1877
Potri.001G164000	443	420	434	307	711	420	615	1003	464	801	641	855	603	675	1000	487	522	1184
Potri.001G164100	499	414	476	412	756	464	584	998	468	1285	1235	1373	1032	1064	1434	770	776	1865
Potri.001G164700	694	762	671	885	1661	941	1630	2234	1013	448	353	306	426	424	461	396	274	622
Potri.001G164900	1135	1336	1138	950	1780	1278	1585	2516	1115	1455	1284	2085	1303	1328	1638	848	850	2320
Potri.001G165000	6	3	3	2	6	3	4	7	0	8	6	9	11	7	10	8	5	18
Potri.001G165600	175	180	176	180	296	198	343	401	161	308	297	329	271	234	326	226	203	542
Potri.001G165800	1240	1409	1086	1345	2349	1346	2388	2705	1228	1557	1568	1928	1243	1293	1746	1121	1014	2340
Potri.001G165900	366	335	247	338	571	307	445	708	275	954	991	1062	868	825	1021	601	551	1369
Potri.001G166000	257	199	250	182	353	238	331	523	217	604	540	719	484	485	633	324	318	740
Potri.001G166100	728	784	656	651	1178	676	1133	1565	565	1144	1153	1417	983	1030	1318	740	709	1607
Potri.001G166400	434	379	328	362	670	369	643	766	296	404	387	475	370	412	441	330	266	754
Potri.001G166500	97	96	98	78	136	106	108	204	79	172	135	250	131	161	239	118	136	332
Potri.001G166600	279	251	236	245	465	287	443	536	259	369	337	372	325	314	351	249	221	594
Potri.001G166800	282	262	178	239	449	284	447	532	249	88	79	137	63	87	107	57	54	184
Potri.001G166900	497	525	469	564	993	542	1033	1132	402	401	391	479	323	338	379	292	256	736
Potri.001G167100	627	776	479	641	1291	689	1008	1066	469	1717	1966	1477	1177	1417	1818	1013	985	1776
Potri.001G167200	314	280	225	291	468	328	539	634	259	558	592	699	493	487	624	441	361	869
Potri.001G167300	573	508	509	712	1094	566	1269	1322	455	717	660	1021	714	688	752	893	482	957
Potri.001G167600	13	13	12	4	20	14	10	11	8	4	2	11	5	9	13	7	1	13
Potri.001G167700	787	714	700	846	1289	831	1235	1693	1039	851	457	963	759	488	994	627	421	1280
Potri.001G167800	572	129	726	385	773	1314	1769	3031	641	270	98	1880	754	347	747	935	674	2616
Potri.001G167900	1730	374	1789	1492	2813	3839	5561	8676	2157	759	305	3915	1779	896	1765	2155	1448	5485
Potri.001G168000	57	40	50	126	160	99	273	195	99	157	145	134	210	192	233	295	143	427
Potri.001G168100	88	87	78	95	154	113	153	203	70	230	243	317	232	223	284	174	174	373
Potri.001G168200	1510	1232	1143	1650	2484	1681	2970	3155	1171	852	784	1319	827	766	1079	960	571	2090
Potri.001G168300	200	232	163	198	372	211	346	465	171	305	259	397	264	297	346	281	202	530
Potri.001G168400	11	4	5	6	8	7	6	13	11	6	6	12	11	6	10	10	8	16
Potri.001G168600	41	87	40	27	54	46	65	68	26	32	26	71	35	36	53	27	23	58
Potri.001G168700	64	40	33	54	79	85	125	105	44	184	176	182	170	155	231	158	134	295
Potri.001G168800	28	22	26	45	49	32	66	54	26	120	143	100	108	114	133	107	80	171
Potri.001G169000	3420	3355	3705	2410	5610	3991	3878	8360	3549	2101	1955	4216	2000	2107	3135	1431	1535	4369
Potri.001G169600	10	11	8	5	12	9	26	11	10	14	22	23	24	21	24	18	14	44
Potri.001G169700	154	125	109	154	252	127	274	268	104	204	208	260	219	179	260	190	151	412
Potri.001G169900	665	719	592	703	1181	721	1256	1487	616	888	899	936	705	736	891	665	560	1355
Potri.001G170001	8	12	6	6	10	7	14	15	12	10	14	10	9	17	16	10	5	26
Potri.001G170200	656	692	525	554	989	683	1074	1284	507	1083	1075	1121	812	1043	1187	797	728	1623
Potri.001G170300	261	279	233	283	536	296	517	582	211	568	600	587	508	557	616	440	378	990
Potri.001G170400	420	420	348	476	743	527	809	956	445	842	865	919	781	902	1053	635	529	1347
Potri.001G170500	75	147	100	74	163	108	161	218	84	88	69	155	99	96	95	73	46	223
Potri.001G170700	730	690	565	733	1259	769	1181	1518	641	1077	1089	1302	897	976	1363	843	753	1668
Potri.001G170800	29	39	12	29	47	21	45	47	23	23	23	33	20	23	27	29	15	46
Potri.001G171000	2258	1938	1778	2199	3759	2309	3705	5480	2140	2497	2492	3358	2308	2368	3026	2072	1897	4308
Potri.001G171100	842	831	734	795	1305	842	1463	1602	675	1061	1117	1259	930	982	1273	796	710	1702
Potri.001G171200	437	417	394	379	684	476	645	937	413	629	673	922	578	556	786	421	426	1117
Potri.001G171300	24	25	26	35	54	37	75	64	32	52	27	41	38	37	43	51	25	90
Potri.001G171500	137	193	116	112	236	142	197	273	116	161	180	214	138	145	191	130	107	232
Potri.001G171600	12	25	6	22	33	20	32	29	11	9	11	14	9	7	19	11	5	19
Potri.001G171800	330	222	265	236	404	300	390	692	291	663	677	943	548	539	700	438	390	1014
Potri.001G171900	38	55	26	34	54	35	62	87	27	64	69	111	75	64	97	59	71	164
Potri.001G172100	19	32	18	26	48	30	33	54	15	41	53	45	37	60	68	27	34	85
Potri.001G172400	1066	1088	802	834	1696	1052	1594	1891	810	1296	1244	1422	1096	1116	1438	901	844	1945
Potri.001G172500	11	11	9	9	17	10	13	26	20	97	88	108	60	62	106	38	57	158
Potri.001G172600	760	557	676	744	1297	763	1156	1643	680	686	776	961	620	632	777	478	436	1196
Potri.001G172700	16	18	12	11	21	13	16	19	15	13	12	31	18	9	26	7	7	23
Potri.001G172800	229	237	183	220	356	246	425	453	179	399	360	412	293	324	416	260	228	515
Potri.001G173200	3	4	1	3	0	2	0	76	4	3	2	1	0	0	1	0	1	1
Potri.001G173300	47	66	45	48	90	54	79	132	66	146	160	191	132	146	218	107	117	295
Potri.001G173400	9	12	12	14	28	19	25	31	21	7	12	17	14	8	22	10	7	38
Potri.001G173500	221	174	163	157	249	185	250	411	152	484	508	600	360	471	686	320	324	802
Potri.001G173700	71	55	64	58	83	74	108	111	38	62	63	185	71	44	65	56	45	189
Potri.001G173800	1642	1444	1418	1458	2742	1739	2707	3561	1558	2196	2232	2700	2071	2174	2599	1528	1314	3721
Potri.001G173900	629	611	520	587	867	598	973	1111	492	1056	1065	956	943	715	856	698	616	1651
Potri.001G174100	394	378	326	371	690	425	637	760	344	516	580	645	472	516	582	449	408	804
Potri.001G174300	47	95	51	41	70	47	71	67	32	213	226	293	207	183	258	118	115	303
Potri.001G174500	25	38	9	26	53	30	64	51	23	4	9	20	7	11	12	14	12	21
Potri.001G174600	1484	1409	1364	1316	2312	1506	2171	3136	1336	2359	2452	2827	2018	2141	2760	1594	1511	3472
Potri.001G174900	289	251	246	298	525	368	548	594	314	725	646	964	584	617	848	692	452	1233
Potri.001G175000	144	126	100	156	229	136	339	277	133	236	244	311	243	238	302	250	174	479
Potri.001G175200	865	592	613	900	1474	997	1499	2212	1047	1924	1573	3006	1727	1370	2314	1721	1253	3636
Potri.001G175400	876	643	723	674	1139	816	1094	1832	741	1431	1307	1970	1218	1121	1569	890	890	1877
Potri.001G175500	97	73	77	71	108	73	112	162	79	100	88	121	66	77	92	59	54	105
Potri.001G175600	303	389	301	289	491	323	519	613	274	527	455	702	492	456	681	431	350	883
Potri.001G175700	154	138	194	99	250	163	132	411	158	104	127	177	123	133	180	69	115	351
Potri.001G175800	40	39	25	51	62	39	92	88	27	75	84	60	63	60	63	40	28	87
Potri.001G175900	9	16	7	3	11	8	9	17	10	13	17	10	10	10	20	8	9	17
Potri.001G176000	17	13	24	15	32	14	15	30	12	23	22	31	13	18	20	9	7	30
Potri.001G176100	16	10	16	27	23	18	55	27	12	33	55	19	36	29	41	42	26	60
Potri.001G176500	6	15	5	9	15	2	4	6	5	55	118	25	20	96	106	31	57	33
Potri.001G176600	117	74	78	31	126	79	97	103	58	332	305	358	272	332	513	260	349	699
Potri.001G176900	299	196	238	213	398	274	429	479	222	407	358	447	325	359	457	304	264	687
Potri.001G177000	1369	1340	1143	1408	2304	1424	2418	2864	1226	2545	2616	3319	2189	2302	2886	1924	1656	3925
Potri.001G177100	8	12	13	7	18	12	12	17	11	21	15	19	8	13	17	11	13	24
Potri.001G177201	2	7	2	4	7	3	6	9	3	8	6	12	12	9	13	8	6	18
Potri.001G177300	110	91	81	113	175	107	180	203	97	222	221	231	138	176	173	124	106	245
Potri.001G177366	66	68	52	47	108	71	72	115	81	132	158	169	136	139	143	80	88	252
Potri.001G177400	525	665	424	481	821	512	826	1147	439	503	466	812	540	474	758	458	413	1322
Potri.001G177500	50	57	49	24	63	62	34	94	27	17	31	131	45	30	42	16	24	85
Potri.001G177700	199	156	147	154	299	169	281	297	170	267	218	288	207	231	280	205	159	346
Potri.001G178000	561	530	428	410	834	552	764	1081	520	741	738	959	654	683	894	567	445	1166
Potri.001G178100	66	57	53	52	84	74	90	147	57	133	118	132	96	112	140	80	94	196
Potri.001G178200	18	35	33	18	31	33	43	49	25	64	81	72	51	61	65	43	29	100
Potri.001G178300	3	14	10	13	13	8	15	31	10	5	0	1	2	3	2	2	4	6
Potri.001G178600	11	6	1	10	17	15	11	16	6	8	13	19	12	10	14	11	6	25
Potri.001G178800	231	196	172	242	401	245	438	574	201	274	281	400	267	280	306	188	161	478
Potri.001G178900	740	831	622	716	1316	804	1362	1693	680	1084	1031	1073	925	955	953	709	561	1344
Potri.001G179000	721	827	652	641	1038	778	1144	1305	582	827	828	1204	830	741	1136	724	538	1678
Potri.001G179100	623	620	580	616	950	608	934	1312	579	871	818	1061	710	813	1094	562	542	1275
Potri.001G179200	2475	2279	2147	2204	3811	2548	3713	4993	2085	3173	2783	3944	2929	2815	3689	2509	2089	5178
Potri.001G179600	1480	962	1303	1180	2126	1345	1863	3161	1304	2256	1916	2719	1720	1635	2227	1156	1009	2577
Potri.001G179700	144	203	145	162	319	166	276	378	139	247	265	332	267	245	343	215	181	393
Potri.001G179800	310	295	261	273	494	313	543	621	257	417	385	481	326	317	421	303	196	568
Potri.001G180000	59	69	30	40	77	38	59	78	40	284	297	360	230	229	330	204	182	436
Potri.001G180100	3398	3141	3078	3406	6671	3836	5406	8953	4402	2747	2357	3030	2561	2412	3334	2123	1777	4147
Potri.001G180200	19	14	20	19	28	23	29	52	26	71	51	73	38	48	62	42	34	82
Potri.001G180600	58	79	54	46	129	92	121	127	60	86	83	110	88	83	118	73	73	161
Potri.001G181000	31	39	34	29	65	24	48	63	33	32	38	52	28	38	62	33	27	44
Potri.001G181100	227	277	193	232	436	250	410	532	217	388	392	456	334	368	386	305	263	657
Potri.001G181200	77	87	61	76	104	74	154	127	59	124	124	146	104	99	141	94	70	176
Potri.001G181701	78	58	77	66	131	100	136	171	104	163	110	168	141	108	154	107	90	228
Potri.001G182300	239	307	208	180	324	256	304	454	200	365	365	508	261	300	435	240	239	580
Potri.001G182600	10	10	6	6	18	7	14	12	4	22	30	35	30	38	34	29	20	57
Potri.001G182700	54	85	43	48	101	94	131	129	42	149	172	193	150	180	187	181	170	359
Potri.001G182900	709	941	585	733	1399	795	1412	1450	605	1357	1669	1372	1149	1576	1765	871	908	1883
Potri.001G183000	150	148	102	101	258	114	214	293	114	258	263	284	232	207	310	190	131	409
Potri.001G183100	509	496	415	409	791	455	847	998	410	796	760	815	589	635	784	503	454	1095
Potri.001G183200	473	380	502	328	748	472	550	1137	549	867	785	1012	749	666	1034	514	530	1434
Potri.001G183500	423	394	381	475	798	473	684	1048	450	697	685	976	689	646	923	550	489	1168
Potri.001G183600	945	999	779	879	1355	1041	1413	2205	764	1436	1236	2547	1415	1299	1855	1220	1010	2869
Potri.001G183700	135	84	101	104	199	104	193	294	104	169	139	214	134	119	187	121	85	272
Potri.001G184000	5455	3510	4802	4136	7717	5249	7337	12685	5108	7071	6812	10953	6067	6134	8397	4073	4378	10508
Potri.001G184100	2306	2347	1878	2137	3922	2584	4074	4669	2031	2457	2044	3175	2309	1787	2317	1926	1350	4155
Potri.001G184200	75	39	50	59	107	50	103	139	79	51	47	62	54	43	53	35	32	85
Potri.001G184700	617	547	544	579	1078	664	889	1425	573	684	670	839	498	642	761	400	447	915
Potri.001G185050	167	207	174	164	296	199	283	359	181	316	309	391	302	315	377	219	188	506
Potri.001G185300	203	156	145	166	267	169	241	371	172	288	267	325	212	186	274	162	150	395
Potri.001G185500	514	473	481	514	965	559	919	1177	462	839	798	1074	753	681	917	500	531	1281
Potri.001G185600	747	648	619	566	950	700	1051	1546	633	1357	1156	1713	1052	990	1439	765	754	1730
Potri.001G185700	717	1750	570	548	1216	676	761	1391	617	428	437	1039	560	446	810	338	321	970
Potri.001G185900	315	360	253	262	473	288	455	593	236	308	253	454	278	252	389	200	166	506
Potri.001G186000	137	124	138	173	286	195	356	324	133	250	254	342	240	232	310	260	194	510
Potri.001G186050	4	7	6	12	15	4	17	20	3	1	2	4	3	3	1	3	1	7
Potri.001G186100	354	586	328	370	740	459	715	904	359	1417	1311	1975	1387	1420	1603	1239	1011	2819
Potri.001G186200	56	33	45	42	86	53	66	107	39	122	72	143	96	72	126	70	52	169
Potri.001G186500	42	30	28	20	29	30	31	62	22	238	243	253	185	152	218	140	141	337
Potri.001G186600	615	509	468	543	947	611	974	1108	445	986	1119	1177	888	988	1067	710	603	1513
Potri.001G186700	1872	2284	1376	1580	2807	1651	2874	3146	1371	3399	3714	3900	3020	3717	4341	2889	2507	5127
Potri.001G186800	2088	1548	1803	1608	2663	2028	2689	4191	1724	3586	3868	4491	2927	3454	3727	2138	2099	4609
Potri.001G186900	475	411	398	412	688	482	669	976	458	1530	1357	1845	1117	1136	1599	915	807	1846
Potri.001G187000	1456	1430	1223	1374	2482	1523	2377	3226	1320	1423	1371	1726	1240	1304	1707	1101	943	2218
Potri.001G187100	13	14	18	15	20	15	25	27	19	79	58	79	58	55	73	36	51	96
Potri.001G187200	90	93	77	87	131	103	158	193	60	242	234	261	177	175	280	145	142	378
Potri.001G187300	21	17	6	8	16	9	16	30	8	43	34	54	26	27	27	15	18	38
Potri.001G187500	8	6	2	5	10	8	14	14	7	52	52	93	58	39	39	45	31	131
Potri.001G188300	280	275	232	250	420	291	389	596	252	370	337	466	344	330	486	300	232	638
Potri.001G188400	142	107	84	247	213	228	478	337	147	165	177	159	235	151	187	217	139	388
Potri.001G188500	6	3	12	2	12	19	5	34	20	9	4	35	13	9	30	11	14	31
Potri.001G188700	268	282	128	406	457	372	677	648	294	201	213	265	278	198	295	302	201	559
Potri.001G188800	542	680	446	493	883	559	710	976	423	435	402	582	384	377	442	285	259	630
Potri.001G188900	9	7	13	5	10	5	8	9	7	9	4	22	4	8	7	5	6	23
Potri.001G189100	757	709	654	737	1218	745	1280	1475	698	994	1025	1127	794	868	975	712	551	1376
Potri.001G189200	181	186	155	200	311	187	291	405	167	350	433	462	283	309	380	258	236	553
Potri.001G189500	475	569	338	693	1172	478	1147	996	472	628	545	449	447	585	886	417	329	780
Potri.001G189700	2952	3856	2648	2873	5814	3058	4544	6682	2886	966	987	1512	815	798	1406	649	706	1879
Potri.001G189800	611	594	409	590	993	583	906	1297	501	677	727	768	509	615	680	452	384	946
Potri.001G189900	34	14	27	33	44	34	60	64	15	49	39	67	55	22	32	24	26	93
Potri.001G190000	871	866	779	882	1453	960	1458	1931	788	1485	1608	1690	1305	1315	1635	1063	920	2295
Potri.001G190100	1230	904	896	1333	2281	1074	2124	3026	1067	591	641	689	602	609	528	589	317	677
Potri.001G190200	768	592	667	639	1180	802	1155	1622	762	1727	1675	2001	1535	1569	1732	1389	1161	2719
Potri.001G190300	269	288	230	264	543	265	442	666	320	294	262	413	283	279	380	226	162	472
Potri.001G190400	817	673	560	707	1492	803	1206	1843	720	241	246	361	277	246	360	159	208	456
Potri.001G190500	8	11	9	5	13	8	12	14	10	25	18	32	16	11	16	12	15	26
Potri.001G190700	186	499	35	234	342	52	102	108	53	934	1434	841	400	1140	1364	209	602	550
Potri.001G190800	1595	1514	1441	1655	3171	1669	2408	4347	1787	614	556	940	687	518	744	443	425	1269
Potri.001G191000	2007	2375	1859	1850	3091	2159	2285	5372	2042	2573	2079	4243	1644	2204	2721	1014	1414	2948
Potri.001G191100	1283	1094	1266	1027	1893	1214	1649	2682	1233	1689	1473	2103	1277	1349	2049	1017	942	2358
Potri.001G191200	315	233	226	242	418	290	397	700	254	649	663	654	511	575	660	419	376	930
Potri.001G191300	424	442	382	461	768	489	772	1116	414	147	174	254	186	129	171	153	118	498
Potri.001G191400	4864	4264	6575	1594	5495	6022	2724	11055	4793	1710	2478	12853	2418	2684	4447	1711	2437	10721
Potri.001G191800	112	313	86	108	270	125	131	243	101	94	82	41	27	49	320	34	41	236
Potri.001G192000	13	27	17	33	34	28	41	49	17	170	181	239	178	214	240	178	141	363
Potri.001G192100	17	7	11	15	12	16	43	8	5	21	10	7	13	17	35	21	12	106
Potri.001G192200	38	62	37	21	42	24	40	54	24	31	28	72	29	27	49	18	14	54
Potri.001G192500	330	227	207	304	447	332	486	645	270	620	661	801	621	625	708	540	475	1082
Potri.001G192600	5	4	6	6	16	9	5	31	42	1	1	3	0	1	0	2	0	3
Potri.001G192700	150	137	83	106	212	100	197	245	117	240	218	306	194	202	273	177	135	358
Potri.001G193000	2632	3137	2404	2490	4272	2948	4272	5621	2376	4521	4252	5602	4090	4033	5426	3372	2937	7568
Potri.001G193100	410	421	378	429	766	502	758	1018	417	556	550	712	542	566	674	440	359	1014
Potri.001G193300	197	184	145	163	262	202	277	392	147	363	317	500	310	282	444	217	222	474
Potri.001G193400	1150	1630	859	888	1690	882	1558	1458	569	3060	4196	3079	2330	3638	3967	1570	2175	3413
Potri.001G193500	150	177	141	150	252	159	224	351	144	168	142	253	161	169	188	112	111	338
Potri.001G193700	549	551	455	470	815	550	810	1126	436	988	997	1101	877	849	1081	693	617	1662
Potri.001G193900	277	256	225	285	441	270	419	572	202	416	389	430	324	344	430	295	229	598
Potri.001G194000	973	766	942	684	1495	943	1210	2327	1125	1465	1370	1935	1328	1160	1832	821	916	2550
Potri.001G194100	3	3	4	8	12	6	13	15	7	6	6	3	3	6	11	6	5	8
Potri.001G194400	157	165	135	193	290	218	306	329	150	304	323	357	257	322	329	223	192	490
Potri.001G194500	4	1	6	5	6	4	5	5	6	4	6	5	7	4	8	2	3	6
Potri.001G195101	12	6	18	6	21	8	15	25	18	21	14	22	13	12	27	12	5	40
Potri.001G195300	618	401	415	416	728	496	634	1184	526	1328	1193	1608	1032	923	1353	593	704	1497
Potri.001G195900	127	110	95	103	172	108	183	212	83	204	232	294	176	200	288	138	118	313
Potri.001G196500	522	555	395	450	815	513	773	969	403	671	699	763	540	562	754	479	438	960
Potri.001G196600	429	515	391	446	767	479	716	835	321	549	582	641	450	519	612	373	380	769
Potri.001G196700	194	239	166	208	359	242	371	457	182	392	400	384	290	359	417	248	243	539
Potri.001G196800	396	373	311	325	616	393	617	745	265	590	577	660	481	564	568	377	349	906
Potri.001G197200	192	169	156	158	296	154	290	389	196	301	307	393	287	276	419	221	224	579
Potri.001G197300	999	825	787	876	1619	1012	1660	1960	759	979	992	1269	934	895	1166	829	710	1832
Potri.001G197400	805	746	657	812	1224	803	1332	1619	606	1265	1287	1488	1137	1144	1438	1008	773	2168
Potri.001G197500	344	389	306	334	664	393	603	809	322	481	460	582	416	439	529	349	280	775
Potri.001G197600	977	964	808	863	1561	962	1541	2008	750	1146	1194	1298	1033	1040	1203	826	714	1808
Potri.001G197700	74	110	64	65	121	106	120	177	77	99	108	164	111	136	134	80	85	263
Potri.001G197900	1112	1466	1112	999	2227	1209	1930	2764	1229	1708	1653	2196	1676	1554	2433	1356	1328	3079
Potri.001G198000	201	172	150	150	293	196	304	356	159	335	305	369	295	266	366	238	190	513
Potri.001G198100	202	194	222	218	372	265	437	556	207	219	198	308	228	202	285	225	174	462
Potri.001G198600	359	346	343	292	534	374	488	781	343	578	538	717	487	472	697	400	356	962
Potri.001G198700	147	117	99	112	219	132	227	235	123	252	235	276	201	208	214	149	142	357
Potri.001G198900	15	19	10	11	29	17	18	28	11	18	15	21	14	12	17	18	10	32
Potri.001G199100	125	119	108	75	172	114	161	236	100	251	217	330	189	225	356	144	154	369
Potri.001G199200	918	874	747	936	1464	1131	1683	1807	800	1716	1725	2013	1319	1458	1617	1103	954	2407
Potri.001G199500	488	405	387	374	675	441	670	932	387	798	811	918	736	662	895	590	519	1252
Potri.001G199600	581	589	470	580	952	628	1015	1100	451	807	935	1037	744	774	870	657	508	1381
Potri.001G200000	277	236	191	163	265	261	291	362	162	922	1072	1472	870	950	1221	586	720	1740
Potri.001G200100	41	49	33	44	86	36	79	80	38	69	85	81	71	40	86	55	31	98
Potri.001G200200	156	173	137	175	275	190	286	379	157	286	268	311	242	256	291	210	166	464
Potri.001G200300	724	443	581	538	889	684	866	1562	627	1400	1290	1773	1029	1141	1523	756	754	1784
Potri.001G200400	245	289	260	143	293	248	160	490	214	409	408	777	380	357	568	149	248	796
Potri.001G200500	1239	1410	1061	1517	2464	1441	2440	2649	1116	2024	2009	2209	1793	1826	2003	1576	1257	2962
Potri.001G200700	5	14	4	7	8	8	12	17	3	6	3	2	8	5	1	5	3	16
Potri.001G200800	8	10	7	0	5	4	4	9	2	4	5	17	2	7	5	3	4	6
Potri.001G201000	446	403	359	409	680	437	687	839	326	529	470	595	437	465	587	403	333	830
Potri.001G201100	63	55	33	58	103	62	101	121	52	158	143	210	100	99	185	105	103	245
Potri.001G201300	24	27	20	33	49	32	29	42	19	67	46	80	45	76	90	55	44	101
Potri.001G201400	311	210	249	276	405	323	461	792	321	1412	1381	1577	1244	1161	1319	921	844	1980
Potri.001G201500	4762	3363	3805	4022	7031	4691	7769	9480	3815	4615	4797	5419	3698	4703	4959	3293	3057	6428
Potri.001G201600	358	347	339	411	640	415	700	877	374	366	392	502	372	343	429	320	233	666
Potri.001G201700	147	141	123	157	283	161	253	355	149	196	228	289	188	214	257	189	168	398
Potri.001G201900	468	457	374	469	829	485	810	913	351	786	860	865	760	762	857	661	553	1397
Potri.001G204000	511	456	407	619	933	511	1002	1086	408	677	776	893	591	780	867	645	489	1197
Potri.001G204100	103	73	79	95	201	112	153	208	69	87	107	188	90	113	128	81	69	159
Potri.001G204200	540	474	418	464	836	489	865	997	388	547	630	741	521	593	702	460	379	1023
Potri.001G204300	7257	5168	5600	6945	11044	7413	13662	15135	6319	19165	19555	22061	15613	16453	19152	14316	11319	26495
Potri.001G204400	61	52	66	82	109	70	117	154	74	97	73	109	96	76	117	74	55	145
Potri.001G204600	55	85	48	46	105	61	38	139	56	45	30	102	56	33	75	50	32	100
Potri.001G204700	214	199	143	169	335	175	324	398	160	395	383	521	318	343	452	293	230	578
Potri.001G204900	1040	1168	813	1032	1780	1125	1913	1885	818	1441	1521	1655	1085	1474	1558	993	842	1946
Potri.001G205300	96	77	87	85	143	104	127	192	90	201	169	190	143	188	201	126	128	271
Potri.001G205400	141	108	115	97	177	118	164	337	131	387	340	564	317	325	521	203	218	511
Potri.001G205500	827	813	713	736	1342	870	1343	1663	673	1209	1272	1275	1090	1085	1183	1010	781	1845
Potri.001G205700	366	368	306	316	591	346	589	675	303	498	529	553	422	431	488	383	319	769
Potri.001G205800	14904	14789	12410	13341	23687	14785	22676	29408	11437	4314	4686	4915	3214	4545	4339	3328	2786	7028
Potri.001G206032	17	21	13	11	22	10	19	19	12	25	28	40	29	29	32	22	26	32
Potri.001G206100	184	181	144	169	311	182	277	349	172	401	345	410	275	298	422	256	191	476
Potri.001G206400	433	411	416	351	664	435	645	858	360	756	848	935	652	779	997	500	511	1074
Potri.001G206600	705	632	597	739	1212	743	1170	1592	599	962	978	1294	760	865	1132	739	620	1412
Potri.001G206700	384	404	289	400	651	425	713	779	358	617	550	800	568	574	667	489	374	943
Potri.001G206800	4220	2916	3701	2701	5348	3657	4995	7891	3098	1730	1627	3495	1265	1372	2050	922	1173	2544
Potri.001G206900	8	32	8	4	12	9	10	11	5	24	13	47	16	19	25	8	12	30
Potri.001G207000	235	288	178	182	383	230	343	507	217	536	553	680	393	468	619	353	276	833
Potri.001G207100	1059	1137	833	937	1708	1012	1734	2129	801	1833	1804	1727	1561	1476	1857	1270	1098	2749
Potri.001G207700	953	988	834	871	1515	946	1474	1849	808	1422	1288	1549	1128	1102	1481	937	803	2151
Potri.001G208000	26	11	14	12	30	17	22	31	20	125	138	162	121	101	167	96	89	202
Potri.001G208200	940	950	725	824	1492	893	1457	1866	747	1910	1792	1654	1504	1590	1742	1285	1048	2880
Potri.001G208700	123	130	105	120	226	121	265	291	108	182	208	230	166	203	231	152	108	255
Potri.001G208800	386	374	293	426	624	422	753	813	354	802	830	1062	690	757	898	692	594	1416
Potri.001G208900	545	442	422	394	743	437	797	926	395	780	786	825	671	705	839	485	573	1133
Potri.001G209100	218	230	182	209	372	234	385	486	226	376	373	407	313	323	366	268	225	613
Potri.001G209400	329	352	229	307	440	343	546	606	222	659	594	884	651	525	793	487	400	1186
Potri.001G209500	1774	1213	1420	2219	4018	2315	3551	5907	2100	554	591	873	602	487	636	648	472	1346
Potri.001G209600	3399	2216	3078	2858	4883	3543	5271	8005	3209	4142	4075	5876	3604	3660	4466	2736	2573	6066
Potri.001G209800	148	164	129	190	343	190	340	387	147	227	260	303	234	213	302	198	175	434
Potri.001G210100	1331	1196	1284	1045	2283	1388	1851	2932	1328	1534	1438	2235	1470	1555	1858	1040	997	2562
Potri.001G210200	819	753	670	858	1417	950	1447	1704	818	1474	1470	1668	1179	1336	1560	1125	968	2229
Potri.001G210400	17	25	13	11	31	11	34	38	11	16	9	27	11	16	23	7	6	22
Potri.001G210500	2782	2718	2357	2323	4351	2676	4155	5592	2398	3347	3191	4187	2423	2641	3775	1968	1828	4109
Potri.001G210600	697	678	562	700	1195	705	1261	1515	651	291	283	380	301	236	264	281	175	548
Potri.001G210800	8	9	4	6	6	7	9	8	2	39	27	25	25	22	26	17	9	50
Potri.001G210900	84	85	91	68	153	90	126	186	86	197	171	178	152	141	194	104	104	243
Potri.001G211000	1254	1028	1009	1043	1865	1255	1911	2379	942	2332	2225	2130	1877	1738	1944	1443	1273	3291
Potri.001G211200	856	1035	703	853	1455	980	1434	1645	674	1886	2197	2163	1481	1935	2191	1350	1207	2800
Potri.001G211300	528	314	367	414	636	539	672	1019	491	1160	1105	1332	947	935	1292	707	695	1444
Potri.001G211500	246	290	182	272	500	283	520	586	217	778	766	995	694	692	962	621	505	1227
Potri.001G211600	130	121	106	120	182	139	224	213	99	195	219	225	174	176	204	148	121	270
Potri.001G211700	717	763	532	628	998	672	1255	1336	577	1222	1238	1589	1096	1119	1379	941	774	1851
Potri.001G211900	29	48	26	29	65	31	45	62	18	34	43	71	38	35	45	32	34	53
Potri.001G212000	1216	1248	953	1166	1960	1191	1948	2468	973	714	729	894	605	615	829	623	461	1167
Potri.001G212300	3	0	3	4	7	2	2	3	4	6	9	6	5	6	11	4	6	11
Potri.001G212400	11	19	8	9	19	10	17	20	10	8	7	19	10	17	16	15	5	14
Potri.001G212600	489	466	446	506	781	572	861	1016	428	757	738	867	655	636	793	567	454	1282
Potri.001G212700	1004	1012	993	957	1777	1079	1552	2302	956	1187	1217	1602	1115	1006	1233	815	680	1859
Potri.001G212900	3	3	1	5	5	5	1	3	3	3	6	8	5	11	0	8	22	8
Potri.001G213200	325	315	263	350	539	351	635	594	227	336	406	353	360	425	426	370	311	662
Potri.001G213300	6	3	4	3	11	5	4	10	5	11	14	6	9	14	6	3	9	20
Potri.001G213400	375	427	301	476	778	464	954	792	333	413	452	389	507	557	709	502	375	895
Potri.001G213500	5	5	3	2	4	8	3	7	1	7	13	8	7	8	4	3	2	11
Potri.001G213600	322	251	256	324	493	383	519	675	364	632	537	657	413	508	566	391	387	813
Potri.001G213700	110	246	77	93	131	113	155	156	70	103	120	173	106	179	202	88	68	183
Potri.001G213800	246	283	234	213	352	238	417	460	184	509	590	539	414	492	610	362	367	707
Potri.001G213900	1612	1314	1239	1497	2608	1598	2517	3416	1432	2176	2225	2442	1783	1867	2113	1461	1346	3206
Potri.001G214500	441	430	406	424	662	495	790	921	408	1423	1481	1923	1338	1217	1883	1154	938	2564
Potri.001G214600	21	7	12	36	28	14	59	16	5	9	3	9	17	13	48	10	17	31
Potri.001G214700	834	871	754	794	1434	1041	1456	1851	829	657	738	994	682	670	779	521	528	1276
Potri.001G214800	227	176	181	177	319	223	295	439	183	243	242	359	204	216	312	173	152	379
Potri.001G215000	177	159	136	127	226	142	280	313	115	158	168	182	164	169	174	170	145	314
Potri.001G215200	151	147	126	117	230	155	175	282	141	240	252	335	189	226	323	167	159	378
Potri.001G215400	539	561	476	587	1069	715	1230	1408	574	438	428	619	474	407	547	446	300	927
Potri.001G215500	225	204	189	227	356	225	391	488	220	445	383	516	311	263	414	265	240	581
Potri.001G215700	950	960	790	933	1542	1067	1657	1925	825	1231	1246	1342	1011	1076	1266	834	718	1713
Potri.001G215800	705	723	587	786	1310	786	1293	1658	659	1128	1123	1285	899	1075	1146	743	652	1708
Potri.001G216000	482	495	417	555	863	570	999	928	381	288	272	461	301	186	212	315	131	659
Potri.001G216400	75	78	65	60	106	76	130	139	66	132	158	184	116	160	192	117	112	252
Potri.001G216500	102	154	106	169	238	158	244	298	146	214	240	321	197	210	247	163	166	425
Potri.001G216600	690	1088	457	683	1082	687	1132	1181	528	1511	1662	1783	1158	1432	1768	1139	963	2533
Potri.001G216900	867	1069	737	709	1205	755	1081	1689	805	747	785	1146	732	658	949	668	460	1393
Potri.001G217600	40	33	32	30	45	28	41	63	29	293	278	337	238	213	320	175	170	394
Potri.001G217700	93	124	99	82	129	100	119	173	65	139	137	252	123	115	194	96	109	249
Potri.001G217800	232	193	197	220	427	218	392	574	255	299	254	337	235	263	309	196	159	416
Potri.001G218100	209	317	200	140	252	216	199	350	186	224	165	445	217	195	314	163	139	482
Potri.001G218400	414	382	328	397	676	421	662	959	351	652	693	875	570	572	746	467	408	1027
Potri.001G218700	1703	1423	1698	1223	2698	1622	2148	3999	1909	2339	2059	2673	2055	1748	2855	1398	1408	3761
Potri.001G218800	9	15	11	12	21	9	24	30	7	17	7	14	19	16	27	14	10	42
Potri.001G219200	254	278	206	248	457	306	550	513	247	548	617	662	582	642	715	561	417	1165
Potri.001G219300	1506	1501	1403	1538	2557	1442	2004	3160	1445	810	760	2340	1088	747	1187	927	681	2010
Potri.001G219400	90	107	78	92	171	89	193	173	81	340	371	368	283	252	371	199	198	488
Potri.001G219500	540	699	453	612	1113	658	1126	1313	536	631	681	845	605	643	784	516	407	1092
Potri.001G219700	605	596	438	469	853	562	780	1072	514	1289	1211	1647	949	1016	1386	785	720	1660
Potri.001G220100	399	398	343	305	626	351	579	761	381	857	777	875	697	652	933	636	433	1125
Potri.001G220300	976	873	872	831	1435	964	1352	2007	863	2560	2539	2950	2076	2211	2846	1371	1386	2900
Potri.001G220600	457	471	408	462	793	521	792	1119	453	841	768	867	590	654	945	573	534	1209
Potri.001G220700	65	94	57	82	116	93	140	150	81	107	113	137	103	116	128	76	72	172
Potri.001G220800	576	669	307	508	698	352	644	699	309	859	1094	940	593	962	1173	408	594	1000
Potri.001G221000	331	358	240	291	503	319	479	658	271	507	576	706	458	494	642	403	359	867
Potri.001G221100	213	149	189	153	316	194	375	323	157	176	124	427	52	207	306	104	92	255
Potri.001G221200	36	50	53	35	54	47	54	122	46	37	28	79	18	45	55	20	20	94
Potri.001G221400	55	82	54	36	56	40	71	71	33	44	31	89	16	97	64	19	25	61
Potri.001G221500	169	111	154	129	258	165	291	201	111	172	108	344	50	94	320	85	109	240
Potri.001G221800	180	163	141	199	341	154	329	369	177	241	185	283	92	286	342	92	126	337
Potri.001G242333	20	18	7	7	36	24	23	28	23	57	41	57	33	48	42	27	20	57
Potri.001G284301	25	12	18	27	39	21	45	37	24	108	84	96	94	60	98	89	66	147
Potri.001G221900	227	179	173	195	318	226	379	384	189	180	116	420	45	212	287	99	82	248
Potri.001G222100	14	13	28	14	16	29	8	25	18	8	5	31	9	13	15	5	4	31
Potri.001G222200	3022	3326	2702	2969	4924	3336	5470	6481	2714	6573	6938	9443	6460	6678	8681	5758	4981	12951
Potri.001G222300	211	232	161	242	387	208	391	484	204	316	301	362	270	257	360	238	190	530
Potri.001G222400	21	28	21	17	28	13	33	37	18	242	225	307	227	153	284	129	133	342
Potri.001G222500	515	551	461	491	879	616	908	1127	476	748	740	913	646	775	829	542	457	1276
Potri.001G222600	3671	3986	3132	2877	6123	3086	4965	7727	3067	2101	2186	2454	1520	2116	2590	1355	1305	2887
Potri.001G222700	441	440	458	481	830	545	798	1025	475	961	858	1307	846	868	1167	663	558	1426
Potri.001G222704	1	3	3	2	6	1	2	4	2	5	9	24	5	17	22	4	14	8
Potri.001G222800	12	22	8	7	8	10	11	5	12	10	32	8	6	19	19	8	12	21
Potri.001G223500	8	9	3	1	9	5	12	9	4	11	13	13	4	8	29	2	1	15
Potri.001G224100	454	507	383	480	861	547	922	1186	453	978	884	1117	940	961	1112	768	601	1719
Potri.001G224400	21	37	24	51	55	34	80	69	28	41	58	44	43	52	55	34	47	89
Potri.001G224500	33	31	14	28	48	32	29	47	24	76	62	77	54	58	69	42	58	102
Potri.001G224700	1037	868	823	753	1524	930	1357	2056	911	1430	1348	1604	1235	1171	1747	986	886	2244
Potri.001G224800	31	45	35	25	37	31	48	47	28	43	28	29	23	19	36	17	15	43
Potri.001G224950	2165	1736	1627	1556	2727	1827	2740	3444	1396	2728	2811	2859	2089	2163	2342	1677	1534	3200
Potri.001G225100	446	302	380	392	660	455	697	851	408	1463	1404	1840	1186	1174	1409	919	773	1700
Potri.001G225200	453	453	396	431	714	480	760	943	441	503	498	673	509	512	685	430	389	907
Potri.001G225300	40	44	39	60	89	44	82	119	40	68	96	104	64	55	101	62	44	152
Potri.001G225400	12	16	7	22	36	21	27	39	15	27	29	23	26	31	45	29	26	55
Potri.001G225600	5	10	1	2	1	6	13	9	4	5	10	6	9	6	10	7	7	18
Potri.001G225700	87	49	72	75	143	72	108	184	98	126	86	99	102	108	194	98	102	204
Potri.001G225800	15	20	10	19	30	13	35	30	13	23	22	20	34	24	43	30	21	42
Potri.001G225808	508	621	514	359	669	616	551	1016	387	431	488	922	384	333	511	227	281	879
Potri.001G226100	959	1324	773	680	1179	1140	1094	1857	881	869	887	1450	749	800	862	463	525	1761
Potri.001G226600	7	0	0	0	0	0	2	2	0	8	7	15	50	2	3	6	4	37
Potri.001G226900	2151	1964	2409	1266	3090	1893	2662	5164	2472	507	417	847	418	594	925	505	326	814
Potri.001G227000	654	706	539	639	1347	771	1479	1534	575	990	825	825	918	703	875	776	477	1338
Potri.001G227400	2	9	2	1	2	1	1	2	6	0	7	16	2	9	9	3	5	17
Potri.001G227800	32	31	23	27	43	15	27	40	20	37	31	47	35	25	37	27	24	67
Potri.001G228000	186	154	177	163	287	172	270	371	169	301	295	354	233	250	353	229	192	520
Potri.001G228100	667	786	609	780	1267	767	1335	1595	613	866	762	1065	827	791	1076	702	562	1616
Potri.001G228200	8	13	10	2	12	13	15	17	6	26	24	39	26	22	32	11	13	60
Potri.001G229000	409	386	324	336	611	435	678	747	314	606	654	730	516	604	725	488	437	981
Potri.001G229100	6	23	10	9	19	7	17	22	10	22	12	23	13	13	13	9	12	21
Potri.001G229300	268	410	223	306	635	330	597	647	224	421	468	465	339	408	489	266	293	586
Potri.001G229600	621	603	461	584	944	628	976	1231	473	647	584	786	521	493	738	455	397	953
Potri.001G229700	151	199	103	185	308	152	314	253	108	141	136	101	116	127	111	85	87	157
Potri.001G229800	148	142	128	153	263	174	316	404	149	280	253	298	245	214	288	172	161	444
Potri.001G230000	6958	8490	6316	7683	13086	8590	13123	14916	5868	14316	14242	15922	11558	12239	14944	11195	8666	21818
Potri.001G230100	508	523	431	518	924	588	912	1150	475	763	872	920	785	749	917	593	590	1468
Potri.001G230200	482	395	397	481	776	527	816	1081	504	653	723	932	570	605	739	447	377	852
Potri.001G230500	1460	1194	1245	1280	2295	1432	2156	2885	1360	1835	1793	2401	1731	1723	2306	1409	1164	2850
Potri.001G230600	179	137	162	243	432	254	472	542	235	46	48	63	75	77	95	110	69	211
Potri.001G231000	159	159	108	183	212	145	305	289	110	210	144	191	203	187	197	147	110	335
Potri.001G231100	2124	1923	1989	2069	3574	2407	3506	5137	2092	2906	2742	3771	2781	2994	3747	2519	2216	5555
Potri.001G231200	41	50	46	28	72	50	60	67	23	63	81	93	64	52	96	61	42	141
Potri.001G232000	6	13	7	6	11	6	14	19	9	17	19	40	16	17	27	13	11	45
Potri.001G232100	189	151	176	228	404	261	417	583	193	1028	965	1287	1052	850	1015	986	720	2059
Potri.001G232200	23	19	11	69	52	48	126	61	31	44	38	28	74	43	45	30	42	86
Potri.001G231800	170	177	134	156	273	163	238	325	156	482	539	607	378	428	619	365	318	791
Potri.001G232500	19	37	30	15	35	13	26	37	20	19	25	33	16	20	21	14	13	24
Potri.001G232600	516	467	434	496	912	615	752	1368	646	209	157	329	173	168	303	139	144	459
Potri.001G232800	201	178	184	216	420	272	318	587	270	94	78	177	66	93	147	80	73	237
Potri.001G232900	9	8	5	6	20	15	12	12	11	0	1	5	2	1	3	3	1	4
Potri.001G233000	4498	3984	3428	3076	5522	3620	4898	7295	3352	5109	5400	7944	3807	4489	6120	3536	3247	7794
Potri.001G233100	23	38	37	28	38	26	38	58	33	45	39	92	70	41	40	38	34	98
Potri.001G233200	93	114	55	101	172	106	180	191	101	191	189	225	176	205	224	141	144	321
Potri.001G233300	155	163	117	173	283	182	259	360	163	398	359	432	283	291	335	225	191	504
Potri.001G233400	1718	1726	1430	1705	3111	1926	3041	4198	1795	1703	1496	2000	1435	1421	2052	1323	1019	2354
Potri.001G233600	3	3	5	3	8	2	8	8	7	10	9	12	14	12	16	11	14	27
Potri.001G233700	2036	1873	1806	1745	2925	2070	2758	4372	1844	3081	3007	4713	2951	3175	3456	2284	2135	5093
Potri.001G233800	1279	1307	1023	1013	1960	1346	2077	2457	979	1546	1529	1745	1118	1254	1616	1074	901	2073
Potri.001G233900	358	453	286	326	544	384	548	661	242	535	554	552	478	435	537	393	371	812
Potri.001G234100	78	68	71	66	126	83	148	176	71	85	102	111	78	82	109	73	49	142
Potri.001G234200	245	362	226	252	497	295	361	583	261	281	234	508	275	233	376	254	205	609
Potri.001G234300	648	644	501	526	1025	639	1002	1205	479	854	948	990	690	886	971	623	589	1266
Potri.001G234500	282	319	328	247	575	398	437	735	327	161	127	416	234	197	339	152	128	573
Potri.001G234600	154	204	101	259	273	159	301	257	137	368	337	374	242	340	602	311	263	590
Potri.001G234800	250	255	194	228	386	270	354	474	232	348	313	356	314	286	375	226	204	523
Potri.001G234900	1140	1161	805	891	1549	991	1621	1826	718	2619	2964	2589	2080	2557	2720	1490	1762	2993
Potri.001G235200	2	3	1	1	0	3	1	5	2	11	12	9	24	13	11	11	5	21
Potri.001G235300	485	190	540	499	749	452	565	1390	674	32	27	26	48	21	37	46	32	115
Potri.001G235400	483	280	373	437	688	505	735	947	413	909	931	1407	933	876	1248	752	741	1630
Potri.001G235500	160	330	109	169	244	93	252	224	105	217	233	171	186	240	186	155	115	177
Potri.001G235700	14	22	19	30	37	14	30	45	20	32	20	19	13	31	26	24	15	40
Potri.001G235800	5	3	5	8	12	5	9	10	4	7	3	6	2	6	33	5	2	7
Potri.001G236000	419	441	344	382	621	437	691	728	329	433	484	483	337	382	487	317	277	685
Potri.001G236100	206	195	178	208	331	225	376	438	186	249	230	321	257	249	326	223	181	562
Potri.001G236200	43	41	36	27	77	41	73	66	28	95	78	99	73	86	101	58	60	155
Potri.001G236204	13	12	12	16	14	13	20	16	7	24	20	28	27	20	26	23	14	27
Potri.001G236300	10	4	4	4	11	7	6	7	2	45	43	36	52	40	52	33	32	72
Potri.001G236400	1018	1049	933	927	1647	1076	1623	2198	887	1350	1380	1770	1332	1312	1704	1093	892	2774
Potri.001G236700	1088	1352	1015	939	1760	1264	1722	2373	901	2068	2136	2853	2117	2010	2816	1810	1547	4363
Potri.001G236800	101	85	85	93	168	101	155	229	95	180	177	194	150	153	211	132	130	292
Potri.001G236900	1005	1135	923	1043	1841	1193	1848	2352	945	1185	1236	1547	1189	1205	1624	1037	920	2245
Potri.001G237000	150	186	129	153	260	151	323	357	139	311	339	317	275	289	329	215	168	422
Potri.001G237100	224	247	176	218	403	245	359	508	216	282	308	297	288	229	289	222	173	442
Potri.001G237200	2194	2635	1458	2775	3546	2124	5042	4083	1674	3075	2256	2643	3750	2617	3907	2811	1879	5815
Potri.001G237400	156	218	140	131	237	181	233	323	132	156	173	240	187	162	196	121	119	324
Potri.001G237600	8	10	7	9	12	13	13	17	5	2	7	1	7	5	7	7	4	12
Potri.001G237700	17	14	9	5	10	9	8	18	7	15	12	18	17	15	16	8	10	32
Potri.001G237800	6514	4633	5571	5889	9417	6459	10546	13441	5555	7324	7398	8444	5616	6411	7727	5010	4357	9071
Potri.001G238300	43	43	38	33	45	58	44	103	61	270	247	475	160	260	350	114	176	478
Potri.001G238400	58	100	63	69	131	58	116	161	61	77	86	118	79	102	140	88	46	122
Potri.001G238500	333	443	324	370	670	394	692	747	339	567	614	696	477	506	712	428	411	964
Potri.001G238800	142	182	90	115	191	152	180	242	110	512	518	703	499	532	655	413	407	1065
Potri.001G238900	11	16	13	6	13	14	14	19	7	23	22	54	44	30	28	15	10	64
Potri.001G239100	354	357	262	411	522	443	648	649	352	985	1146	1381	879	894	1224	818	666	1891
Potri.001G239200	108	132	105	146	260	136	248	219	96	654	685	454	459	500	542	465	350	822
Potri.001G239300	292	276	291	266	517	350	465	687	285	268	224	345	230	201	252	223	164	507
Potri.001G239600	34	44	35	20	45	34	57	54	25	383	354	385	319	236	384	218	178	496
Potri.001G239700	322	266	421	182	374	377	291	685	355	187	235	919	382	204	383	135	221	620
Potri.001G239900	1356	1196	1012	1161	1903	1253	2111	2667	1166	3654	3479	4104	3294	2731	3554	2310	2055	5959
Potri.001G240000	62	112	64	46	109	76	96	104	51	54	47	95	54	48	63	45	30	110
Potri.001G240100	56	85	47	65	134	83	100	168	71	119	112	144	92	113	134	75	81	172
Potri.001G240200	103	105	116	114	184	131	183	240	80	261	305	306	233	231	307	187	157	435
Potri.001G240300	340	275	298	229	507	279	424	764	284	221	195	334	171	164	288	123	131	288
Potri.001G240400	304	385	267	279	484	298	539	577	240	484	697	604	429	655	667	420	462	940
Potri.001G240500	22	30	18	24	43	26	25	29	18	27	23	59	42	57	55	41	24	86
Potri.001G240600	100	148	65	52	154	87	73	269	112	94	79	172	68	113	189	47	62	135
Potri.001G240666	3	5	6	6	4	8	13	14	5	4	10	13	9	7	8	5	9	13
Potri.001G240900	275	309	249	114	241	357	195	561	297	374	405	974	260	457	591	139	271	804
Potri.001G240904	8	1	5	2	9	2	14	4	3	10	11	8	7	11	12	6	5	12
Potri.001G241250	20	21	19	14	38	19	40	44	16	30	30	26	17	31	14	21	10	51
Potri.001G241300	24	16	17	16	28	17	31	38	14	201	232	400	202	229	278	201	224	505
Potri.001G241400	773	656	620	766	1112	755	1385	1528	662	755	821	914	614	664	772	746	512	1429
Potri.001G241600	243	278	212	242	329	250	465	413	191	902	963	936	746	850	958	662	577	1582
Potri.001G241700	116	135	89	119	192	131	215	193	97	166	173	215	155	167	207	189	148	377
Potri.001G241800	161	238	147	169	262	170	331	246	129	324	365	480	303	355	501	345	268	789
Potri.001G242000	16	30	17	30	32	33	48	37	14	23	17	22	34	33	44	25	22	57
Potri.001G242100	8	14	6	10	13	14	15	22	5	11	10	14	6	14	14	8	7	17
Potri.001G242200	66	71	56	67	109	79	135	138	59	124	135	117	115	110	124	88	77	163
Potri.001G242300	178	163	130	185	256	182	231	370	145	305	317	457	354	286	373	257	240	628
Potri.001G242400	199	99	163	122	253	173	188	466	157	713	638	986	619	484	922	401	427	902
Potri.001G242600	1697	906	1348	1987	3104	2593	3342	5820	1972	1628	1337	2845	1443	1115	1137	1725	929	3571
Potri.001G242900	54	46	48	61	89	61	81	91	55	140	112	138	102	92	116	74	67	171
Potri.001G243100	106	97	104	92	204	96	204	257	113	93	116	143	114	90	119	106	51	165
Potri.001G243300	27	52	18	34	53	30	51	54	23	54	48	56	53	49	104	48	39	94
Potri.001G243400	941	847	785	864	1450	924	1439	1848	870	2073	1936	2363	1639	1722	2374	1530	1233	2982
Potri.001G243500	266	203	250	285	463	338	453	636	251	352	377	522	381	312	465	258	241	680
Potri.001G243600	5	1	0	0	4	1	5	2	1	365	248	404	391	199	316	271	179	597
Potri.001G243800	19	17	14	10	27	29	29	27	10	170	163	212	132	110	217	124	76	194
Potri.001G244100	2442	2082	2001	1991	3820	2460	3833	5011	2081	3443	3574	4727	2893	3298	3954	2368	2194	4656
Potri.001G244204	687	704	570	602	1053	709	1139	1208	504	1384	1466	1589	1139	1245	1470	1005	872	2088
Potri.001G244600	578	622	459	552	903	525	925	997	393	1075	1179	1119	970	924	1136	794	783	1686
Potri.001G244800	7566	6897	5852	5607	9474	6217	8752	10212	5093	9190	9402	10885	5684	7470	9215	4354	4692	9389
Potri.001G244900	104	71	95	64	130	110	109	247	91	294	297	433	277	263	408	163	174	448
Potri.001G245000	863	1097	825	991	1805	1026	1882	2068	818	2403	2556	2617	2075	2449	3199	1568	1593	3547
Potri.001G245200	821	748	599	720	968	619	839	1047	534	2995	3537	3332	1935	2155	2826	1482	1509	3577
Potri.001G245300	24	22	32	18	44	36	15	59	21	57	61	114	78	71	65	28	38	116
Potri.001G245500	486	479	423	528	859	510	905	1060	408	741	781	882	644	685	811	552	460	1070
Potri.001G245700	315	339	213	308	570	335	580	662	288	459	452	595	412	464	518	372	328	814
Potri.001G245800	49	56	41	49	96	75	102	110	46	92	94	95	81	82	102	61	71	142
Potri.001G245900	168	139	150	179	326	163	257	371	142	195	235	275	176	189	259	160	141	324
Potri.001G246100	421	406	315	393	652	438	677	880	356	679	691	790	560	637	724	461	409	1046
Potri.001G246200	907	946	752	729	1318	848	1364	1352	602	1006	1127	1200	858	1093	1261	759	835	1703
Potri.001G246400	239	385	167	161	249	160	248	305	143	738	617	1203	564	632	916	407	451	1211
Potri.001G246500	104	89	119	97	188	128	159	310	112	220	173	220	168	158	243	110	122	363
Potri.001G246600	85	60	67	76	125	78	118	170	71	248	216	222	174	194	243	147	142	359
Potri.001G246700	11	21	24	22	32	37	25	46	17	30	34	54	27	30	47	20	21	62
Potri.001G246800	133	97	106	111	191	128	182	287	115	200	195	257	212	197	261	147	124	374
Potri.001G246900	801	710	737	782	1341	974	1296	1854	887	1212	990	1487	1192	1097	1658	1009	872	2283
Potri.001G247100	371	283	355	319	564	364	631	747	347	624	575	738	522	451	623	472	364	892
Potri.001G247200	3	10	3	3	8	7	4	4	8	6	4	8	6	5	5	4	1	4
Potri.001G247400	375	288	302	350	621	451	740	698	345	452	443	632	369	364	508	415	287	787
Potri.001G247600	15	20	16	11	21	24	15	32	14	23	29	31	29	31	42	24	21	43
Potri.001G247700	31	34	19	22	39	41	31	56	21	30	47	73	36	48	62	27	18	101
Potri.001G247800	630	567	531	603	964	671	928	1378	534	501	447	598	385	400	515	334	288	853
Potri.001G248100	7243	6696	6926	6517	14570	8243	13161	21517	8402	3032	1798	2095	2620	1257	1365	1812	713	3298
Potri.001G248200	271	264	222	252	449	300	510	485	237	647	650	746	537	554	666	462	374	934
Potri.001G248400	594	376	483	521	883	606	763	1529	644	1088	946	1336	846	793	1139	700	591	1628
Potri.001G248600	139	151	152	139	298	195	181	375	155	163	123	219	131	121	172	137	82	269
Potri.001G248700	43	61	27	34	41	25	82	77	15	58	46	69	45	53	85	43	44	76
Potri.001G248800	212	192	150	207	311	208	336	335	160	971	1040	1171	826	1007	1167	798	735	1589
Potri.001G248900	13	5	12	19	22	16	38	28	17	11	13	10	7	16	14	13	12	26
Potri.001G249000	559	313	348	807	922	663	1229	1322	503	581	709	836	446	727	804	596	535	1233
Potri.001G249100	4477	3423	3387	4343	7220	4570	7575	9068	3500	5180	5759	5966	3811	5005	6016	4125	3336	6999
Potri.001G249300	219	236	160	226	430	283	470	446	171	414	421	476	323	440	504	392	293	737
Potri.001G249700	21	2	1	8	9	4	10	9	6	23	12	19	9	15	17	12	12	26
Potri.001G249800	1872	1482	1329	1619	2381	1734	2793	2647	1220	7953	8796	9311	6355	7421	8556	5707	5191	10622
Potri.001G249900	382	556	300	370	603	368	716	810	379	1123	1161	1159	893	1004	1541	675	693	1534
Potri.001G250100	588	332	377	519	687	478	864	685	434	7316	7268	9313	6509	6639	9296	5295	4947	9499
Potri.001G250400	73	88	65	85	136	104	175	172	80	132	135	158	101	110	145	109	72	223
Potri.001G250500	3208	2771	2409	3832	5785	3783	7413	7205	3000	5667	5909	6197	5019	4931	6342	5682	3859	9159
Potri.001G250700	381	282	348	355	506	381	443	927	381	709	619	783	564	596	740	468	413	1121
Potri.001G250800	40	44	33	43	64	56	77	95	54	166	192	195	120	140	162	105	78	219
Potri.001G251000	482	435	321	474	864	443	765	1070	481	517	509	608	479	449	549	437	341	873
Potri.001G251100	64	69	69	78	145	94	125	173	81	92	108	113	118	99	120	91	87	204
Potri.001G251200	628	563	563	441	908	768	999	1322	582	597	679	911	501	598	846	520	414	1082
Potri.001G251204	387	487	370	432	682	465	766	948	329	576	593	654	477	564	580	385	346	895
Potri.001G251500	31	24	32	49	55	29	55	68	29	60	60	89	69	45	66	52	44	107
Potri.001G251700	447	535	383	402	784	524	783	947	379	1099	1153	1441	1010	1051	1343	891	686	1862
Potri.001G251900	422	293	338	354	718	483	713	818	381	470	366	518	399	327	394	349	268	726
Potri.001G252000	140	150	128	96	195	134	184	259	105	179	160	271	188	187	210	130	113	324
Potri.001G252100	35	72	36	30	53	38	68	74	28	143	113	211	119	135	174	91	109	253
Potri.001G252300	217	269	191	179	340	167	279	374	158	220	211	419	169	217	250	163	103	319
Potri.001G252400	25	39	21	15	44	24	30	38	19	16	19	28	17	24	27	18	14	43
Potri.001G252500	2127	1919	1175	1514	2227	1388	2188	2333	1246	2123	2243	2171	1339	1988	2120	1209	1346	2562
Potri.001G252600	936	786	788	1062	1603	972	1686	1969	863	2453	2514	2985	1879	2235	3093	2011	1781	3797
Potri.001G252900	597	434	539	588	907	811	908	1455	632	999	1035	2260	1170	1143	1739	997	958	2591
Potri.001G253000	259	294	200	249	406	320	548	543	236	422	449	564	410	422	519	353	353	761
Potri.001G253100	568	473	468	585	870	656	1049	1112	461	1044	975	1128	881	878	958	769	644	1760
Potri.001G253200	484	452	435	431	806	433	764	933	397	1099	1075	1061	811	829	944	642	629	1455
Potri.001G253400	2687	2754	2350	2523	4306	2730	4376	5322	2260	3500	3458	3577	2828	3311	3761	2371	2275	4659
Potri.001G253500	1415	1420	1206	1421	2391	1534	2493	2894	1208	1917	1940	2340	1744	1764	2263	1473	1220	3136
Potri.001G253700	197	191	178	191	360	202	362	439	206	376	405	476	323	405	451	263	241	569
Potri.001G253800	110	153	69	103	161	118	179	176	87	292	381	362	287	423	481	257	280	554
Potri.001G253900	4138	3357	3290	3672	6115	4203	7148	8557	3266	2976	3174	3775	2430	3109	3217	2626	1995	4714
Potri.001G254000	350	352	251	365	648	413	628	761	332	405	367	472	336	364	424	314	275	664
Potri.001G254300	764	756	614	748	1173	754	1143	1429	642	837	828	1114	647	786	1130	623	593	1383
Potri.001G254500	13	11	8	6	10	6	5	8	7	4	2	11	7	3	8	3	3	15
Potri.001G254600	193	170	134	169	339	174	289	416	180	429	426	444	363	394	419	269	241	596
Potri.001G254800	96	85	79	116	180	106	169	260	103	153	165	196	181	158	215	157	139	317
Potri.001G255000	119	141	100	126	211	136	214	255	119	482	437	656	412	423	525	339	326	787
Potri.001G255100	1570	1213	1346	1380	2265	1564	2769	2503	1251	1780	1058	3344	547	1451	2538	955	872	2397
Potri.001G255300	24	16	4	24	26	24	31	28	15	35	69	51	70	64	61	56	85	141
Potri.001G255400	89	93	88	82	149	130	142	234	103	95	74	176	77	77	138	55	64	215
Potri.001G255532	2	2	3	3	5	2	2	3	5	16	30	39	27	45	51	35	36	59
Potri.001G255600	434	428	406	332	733	439	648	1017	488	631	658	807	585	549	857	441	390	1029
Potri.001G255700	266	261	271	313	584	311	680	685	226	242	244	344	320	295	273	300	222	618
Potri.001G255800	2790	3037	2322	2740	4556	3040	4833	5998	2281	2564	2896	3549	2836	2604	3223	2282	2052	5675
Potri.001G256000	39	28	19	30	61	34	62	83	30	41	39	59	34	41	54	33	34	85
Potri.001G256100	913	852	721	860	1482	1009	1741	1808	725	1639	1803	2029	1491	1582	1740	1243	1123	2584
Potri.001G256300	115	120	97	121	178	104	187	281	119	130	97	158	130	89	142	118	79	272
Potri.001G256400	339	513	284	352	756	354	645	831	395	815	897	855	700	762	1004	433	506	1035
Potri.001G256800	208	199	190	146	277	188	229	387	172	333	377	367	259	261	375	218	208	514
Potri.001G256900	44	33	46	27	73	43	70	67	38	41	60	58	50	47	59	30	38	56
Potri.001G257000	5523	4689	5156	5135	10687	5946	8474	13361	5732	4443	3950	5683	3609	3835	5555	3182	2709	5781
Potri.001G257100	195	171	190	187	334	205	341	384	173	419	421	507	372	391	463	310	266	649
Potri.001G257400	494	348	428	384	822	444	713	1014	472	937	947	1188	822	747	1103	596	513	1078
Potri.001G257500	424	447	365	432	780	413	745	958	411	519	480	606	474	497	645	408	342	985
Potri.001G257600	347	425	306	397	709	375	713	832	337	373	393	452	309	258	331	292	183	576
Potri.001G258000	284	255	232	302	503	293	506	585	297	523	568	513	461	460	563	400	311	793
Potri.001G258100	4671	3273	3637	5462	8439	5468	9897	11418	4632	3459	3317	5018	3289	2803	3398	3869	2218	7521
Potri.001G258400	25	19	22	26	40	29	28	42	17	33	30	32	28	15	34	22	18	34
Potri.001G258500	8	10	15	10	16	14	9	20	9	118	113	139	97	74	116	61	70	138
Potri.001G258600	138	126	164	135	277	146	243	381	165	95	88	120	106	60	119	91	61	135
Potri.001G258700	69	107	60	77	124	62	113	153	47	70	46	76	87	60	89	55	51	161
Potri.001G258900	667	622	727	526	1020	661	949	1565	754	1165	1117	1287	919	1023	1617	724	816	1881
Potri.001G259000	453	331	388	361	672	443	634	1071	467	1339	1207	1541	1032	905	1310	806	771	1853
Potri.001G259100	1052	973	856	1075	1650	1064	1813	2069	828	898	1077	1471	1078	977	1299	806	762	2082
Potri.001G259200	17	28	28	26	30	32	40	47	10	55	60	93	49	55	74	42	25	98
Potri.001G259212	968	826	978	821	1383	1003	1581	1664	807	751	552	1663	137	699	1024	456	346	770
Potri.001G259220	153	93	81	70	232	163	152	121	79	81	29	169	13	59	110	23	52	93
Potri.001G259904	119	110	84	86	187	134	220	170	87	51	68	249	23	103	175	41	35	119
Potri.001G260304	283	265	266	209	452	308	460	618	261	232	126	577	44	226	343	120	95	171
Potri.001G260700	7	13	3	6	12	6	18	20	5	6	10	12	17	5	10	11	12	25
Potri.001G260800	95	111	89	96	174	109	233	225	83	136	160	215	180	184	222	156	134	370
Potri.001G260900	1293	1247	1193	1312	2292	1518	2282	2875	1170	1362	1238	1769	1280	1247	1512	1228	897	2376
Potri.001G261000	554	464	461	489	870	502	881	1121	484	372	384	549	377	361	460	332	269	686
Potri.001G261100	3	2	5	2	0	2	3	3	3	5	7	20	10	7	6	1	6	13
Potri.001G261300	299	333	242	275	498	302	510	564	252	376	353	446	305	291	371	293	243	533
Potri.001G261600	165	179	147	177	234	184	283	275	147	335	305	342	236	220	294	215	140	467
Potri.001G261700	165	173	156	149	248	190	296	302	146	196	209	262	176	177	233	167	133	323
Potri.001G261800	530	560	466	468	921	601	894	1366	515	791	793	935	727	752	1012	561	522	1311
Potri.001G261900	29	62	38	20	51	41	43	69	24	31	20	74	29	27	30	24	20	65
Potri.001G262100	1929	1592	1875	1349	2678	1883	2281	4475	2089	4259	3663	4598	3516	3247	4957	2300	2237	5814
Potri.001G262600	972	975	769	884	1522	981	1474	1877	794	1697	1636	1759	1321	1369	1483	1029	873	2150
Potri.001G263000	1001	994	759	1048	1697	974	1693	1896	827	1232	1348	1642	1136	1214	1591	974	935	2179
Potri.001G263400	19	31	20	11	29	11	39	44	18	6	15	25	19	15	7	11	13	40
Potri.001G263700	433	364	384	469	831	529	861	1172	476	158	188	345	173	249	288	206	171	538
Potri.001G263800	186	196	143	195	289	192	292	410	163	239	261	350	211	223	288	193	172	409
Potri.001G263900	123	176	216	17	101	185	24	265	185	47	30	220	73	43	73	4	28	227
Potri.001G264000	24	25	14	13	21	27	28	34	23	26	24	61	19	14	31	12	11	24
Potri.001G264100	1029	1063	823	1051	1689	1075	1728	2187	877	1712	1713	2050	1343	1457	1975	1192	1106	2556
Potri.001G264400	663	656	590	874	1851	817	1210	2392	1222	941	769	840	903	703	836	777	492	1273
Potri.001G264500	397	402	328	389	593	391	618	740	349	750	845	899	659	675	917	553	501	1212
Potri.001G264800	976	941	737	873	1482	857	1512	1964	832	942	952	1051	777	838	1002	714	601	1427
Potri.001G264900	1151	741	949	744	1242	918	1511	2003	853	2354	2140	2710	1687	1807	2266	1310	1340	2782
Potri.001G265100	525	542	461	501	820	573	888	943	451	761	740	876	594	613	780	563	445	1114
Potri.001G265200	74	62	57	70	115	73	146	154	75	184	204	179	168	160	190	145	116	277
Potri.001G265300	4	5	5	7	7	10	24	11	5	31	34	68	40	44	41	53	41	144
Potri.001G265400	1155	693	956	1295	2017	1419	2011	3131	1019	388	505	516	418	466	522	568	376	889
Potri.001G265600	42	20	35	37	71	35	65	82	49	17	19	26	17	20	31	22	21	34
Potri.001G265900	52	45	38	54	88	71	92	164	48	21	22	29	20	25	29	24	22	54
Potri.001G266000	178	215	162	225	323	233	365	335	145	296	348	370	235	238	276	199	184	474
Potri.001G266200	330	303	283	348	602	369	608	715	283	574	530	566	453	501	500	353	312	755
Potri.001G266400	2281	2188	1967	2121	3624	2483	3582	4802	1959	3596	3240	5212	3274	2970	4021	2765	2261	5670
Potri.001G266700	1165	1250	1048	1028	1952	1248	1969	2340	1048	1272	1181	1568	928	996	1540	942	711	1842
Potri.001G267200	7	15	2	5	3	5	4	19	1	3	7	12	11	5	3	2	3	18
Potri.001G267300	14	14	6	11	21	10	32	25	6	17	14	21	20	10	14	11	12	23
Potri.001G267400	279	290	234	246	438	283	410	640	246	553	511	665	432	393	607	307	291	796
Potri.001G267600	9	11	6	15	13	10	14	30	3	11	8	14	10	4	12	9	4	11
Potri.001G267700	81	60	48	48	129	100	96	315	64	43	21	92	45	35	51	23	26	131
Potri.001G267800	5573	4047	5329	4609	9188	5809	8027	12636	5571	4894	4329	6399	4706	4157	6393	4103	3630	8517
Potri.001G268000	24	15	19	10	23	12	25	21	24	41	38	55	22	30	32	15	25	51
Potri.001G268200	356	308	237	308	502	310	536	553	231	443	460	524	397	409	538	354	332	760
Potri.001G268600	27	6	14	17	24	14	28	29	13	6	10	11	18	18	33	15	15	21
Potri.001G269000	140	158	117	127	216	156	227	258	103	153	160	208	153	125	204	154	102	281
Potri.001G268908	131	149	104	125	215	109	218	254	101	129	165	166	138	144	172	137	89	261
Potri.001G269200	516	482	463	453	838	543	784	994	412	688	658	802	555	564	811	518	443	1061
Potri.001G269400	887	1024	716	774	1454	806	1450	1809	771	1047	1096	1181	853	1087	1415	858	741	1792
Potri.001G269500	457	393	374	387	702	469	768	908	381	722	729	820	588	697	759	516	412	1119
Potri.001G269600	1780	1515	1911	1447	2948	1883	2493	4609	2107	2852	2408	3063	2420	2243	3524	1709	1699	4471
Potri.001G269700	17	18	11	9	11	18	20	30	11	27	20	45	29	26	38	15	25	52
Potri.001G269900	1764	1937	1511	1827	3050	1929	3328	3784	1500	2386	2395	2711	2199	2194	2570	1856	1493	4054
Potri.001G270000	91	97	74	93	108	79	150	135	60	201	219	225	141	211	243	119	123	291
Potri.001G270100	145	150	113	167	249	158	263	290	113	125	137	150	165	148	175	152	120	283
Potri.001G270600	16	7	6	27	13	19	45	16	9	7	12	11	7	17	23	9	10	25
Potri.001G270900	44	41	38	78	108	56	104	107	38	15	12	30	16	19	33	15	24	29
Potri.001G271100	73	104	66	81	114	81	132	124	56	195	204	282	226	181	256	177	139	405
Potri.001G271200	998	892	837	895	1485	972	1450	1972	815	1530	1470	1843	1291	1432	1790	1106	1030	2282
Potri.001G271300	372	243	275	282	483	335	430	748	343	746	638	716	507	494	687	425	352	852
Potri.001G271400	14	26	5	12	11	10	18	22	9	11	5	17	5	5	10	10	3	12
Potri.001G271500	1039	949	1193	929	1842	1173	1397	2760	1212	1733	1556	1996	1507	1341	2112	1086	1068	2660
Potri.001G271700	15	13	6	7	17	8	14	10	12	42	89	28	48	103	103	37	63	81
Potri.001G271800	388	321	341	319	621	377	586	715	339	569	528	563	446	523	658	427	323	902
Potri.001G271900	123	124	70	90	187	125	145	254	98	123	129	201	98	100	159	77	99	220
Potri.001G272000	7	16	11	11	22	14	9	16	9	15	19	40	15	24	25	25	11	27
Potri.001G272100	644	549	447	457	743	499	739	975	419	982	1021	1196	693	828	884	371	511	990
Potri.001G272300	1159	1081	974	1086	1939	1111	1853	2086	949	1031	1089	1170	898	1010	1171	898	701	1715
Potri.001G272400	36	32	33	42	68	39	48	91	31	87	70	125	90	72	110	63	64	153
Potri.001G272700	389	470	270	486	622	448	968	816	352	871	810	916	1066	925	1213	822	650	1874
Potri.001G272800	604	735	394	812	986	724	1749	1237	445	1582	1316	1302	1643	1412	1929	1265	1013	2690
Potri.001G272900	5	8	6	15	16	13	15	18	14	24	21	11	30	21	22	29	15	30
Potri.001G273100	13	7	15	8	19	16	21	17	13	129	152	133	134	96	135	77	71	184
Potri.001G273000	128	145	104	123	200	163	215	277	117	175	179	278	201	166	223	110	117	323
Potri.001G273200	302	240	267	297	451	339	509	635	271	380	431	435	392	370	478	342	272	814
Potri.001G273400	764	1022	666	886	1469	952	1757	1649	641	1527	1530	1894	1304	1529	1769	1270	1055	2515
Potri.001G273600	199	284	167	216	341	158	416	345	149	371	334	415	436	312	411	525	323	493
Potri.001G273700	17	24	10	5	12	7	7	15	12	2	5	8	12	3	12	4	4	15
Potri.001G273900	1491	1213	1237	1299	2242	1545	2515	3347	1454	641	612	904	719	632	789	810	471	1674
Potri.001G274300	75	78	62	44	90	66	91	141	76	281	224	264	230	216	297	134	139	434
Potri.001G274500	1581	1528	1160	1401	2490	1474	2487	3000	1246	2399	2395	2549	1922	2138	2325	1549	1517	3339
Potri.001G274900	1310	1418	1104	1218	2125	1424	2208	2628	1116	2364	2245	2528	1825	1950	2441	1643	1486	3360
Potri.001G275000	82	87	90	88	191	112	167	234	96	136	114	161	118	101	149	108	70	193
Potri.001G275200	949	877	798	859	1450	968	1498	1859	809	1138	1025	1420	984	972	1111	836	653	1699
Potri.001G275300	3898	3612	2796	3902	5996	3698	6748	7146	2825	4115	4732	4619	3093	4047	4174	3083	2565	6065
Potri.001G275400	2004	2322	1705	1956	3634	2261	3803	4139	1827	3325	3236	3860	2917	2833	3909	2529	2138	5187
Potri.001G275500	99	196	102	39	110	97	67	123	83	1132	1185	2198	854	1488	2038	501	924	1959
Potri.001G275600	158	210	132	152	287	146	214	315	158	196	192	245	154	154	256	119	106	276
Potri.001G275800	396	569	349	428	708	419	772	944	376	289	237	509	401	287	469	345	217	762
Potri.001G275900	661	602	453	601	976	631	1056	1154	489	722	784	861	580	701	779	536	503	1168
Potri.001G276100	102	81	84	91	182	127	167	226	99	155	161	184	132	146	157	104	106	263
Potri.001G276200	14	11	14	10	23	20	25	23	14	23	26	40	17	18	40	19	11	54
Potri.001G276500	48	56	43	60	90	48	87	103	36	162	134	160	109	118	155	100	99	201
Potri.001G276700	302	283	205	236	402	273	411	499	238	711	755	867	661	717	915	570	524	1147
Potri.001G276800	315	290	269	280	440	282	494	557	231	433	372	412	296	360	415	311	239	651
Potri.001G276900	908	1167	775	860	1569	879	1288	1705	784	626	619	728	549	566	606	436	392	1042
Potri.001G277200	121	137	124	104	224	125	199	260	127	201	176	221	171	180	208	132	117	283
Potri.001G277400	283	247	231	270	470	319	446	686	253	364	301	416	307	289	375	290	205	484
Potri.001G277700	87	97	67	99	177	94	189	219	87	164	159	186	123	113	166	112	99	279
Potri.001G277800	177	224	169	166	336	215	361	450	152	407	338	403	306	370	455	248	257	560
Potri.001G277900	261	207	233	234	396	281	396	526	229	368	371	477	329	363	489	310	260	688
Potri.001G278000	273	232	233	271	460	290	412	668	272	404	427	542	411	405	533	301	307	810
Potri.001G278200	763	801	708	750	1520	859	1382	1895	716	860	1018	1418	718	1012	1287	597	701	1355
Potri.001G278300	13	54	21	12	23	19	28	33	27	24	19	89	42	38	46	34	31	97
Potri.001G278400	3	6	8	4	8	4	2	13	1	5	3	11	2	4	7	3	2	9
Potri.001G278500	745	773	659	924	1439	861	1393	2186	857	1995	1990	1999	1659	1882	2707	1891	1398	3375
Potri.001G278504	22	8	13	12	19	14	31	35	30	94	123	91	67	52	88	78	59	98
Potri.001G278600	20	15	12	20	27	12	28	37	18	65	75	61	49	54	74	59	42	57
Potri.001G278800	3296	3157	2833	2934	4873	3501	5459	6446	2882	4934	4545	6254	4397	4519	6192	3835	3391	7491
Potri.001G278900	1066	1118	1077	969	1950	1253	1783	2853	1221	1292	1222	1810	1312	1172	1816	1048	899	2587
Potri.001G279000	19	29	25	21	35	24	44	45	22	33	39	33	29	28	22	19	7	55
Potri.001G279300	667	640	626	769	1233	733	1421	1602	645	396	377	502	416	359	518	409	245	822
Potri.001G279500	58	87	48	103	106	67	182	119	52	126	112	133	156	86	172	142	78	296
Potri.001G279700	179	173	138	151	230	174	291	323	135	192	240	282	187	187	249	160	150	381
Potri.001G279800	17	14	9	9	17	13	15	21	15	4	4	13	5	9	15	9	8	17
Potri.001G279900	28	38	23	20	42	26	52	49	26	40	74	105	71	79	90	64	44	119
Potri.001G280100	300	445	261	302	589	361	602	638	276	562	552	722	511	513	621	420	404	901
Potri.001G280200	572	578	304	797	1018	722	1977	922	414	1536	1277	689	1268	1346	1367	1228	742	2140
Potri.001G280332	8	8	7	1	8	4	11	15	2	17	10	30	11	15	10	8	10	23
Potri.001G280400	37	50	26	45	66	32	102	89	40	58	41	85	70	59	78	43	60	144
Potri.001G280500	193	209	158	200	358	239	392	458	176	324	331	389	274	255	345	237	191	544
Potri.001G280600	2083	1626	1783	2052	3267	2118	3369	4012	1984	3537	3556	4726	3138	3306	4843	3191	2663	6205
Potri.001G280604	6	3	8	5	9	5	12	14	9	35	20	26	11	14	43	16	16	32
Potri.001G280700	18	19	20	23	26	20	28	34	8	27	16	38	26	23	25	28	18	46
Potri.001G280832	20	30	18	31	50	28	42	37	12	64	69	67	49	53	65	54	45	103
Potri.001G281000	13	19	7	10	15	24	16	23	12	8	11	8	15	17	16	7	5	29
Potri.001G281200	161	111	159	144	298	168	231	472	211	287	254	330	203	211	353	166	166	430
Potri.001G281300	736	745	603	652	1200	801	1328	1393	539	2820	2918	2962	2337	2647	3171	2026	1821	3831
Potri.001G281400	271	228	233	229	477	293	497	570	254	386	389	483	347	336	440	339	281	609
Potri.001G281500	3	9	3	4	5	3	7	9	2	7	4	1	8	7	4	5	3	18
Potri.001G281700	53	37	46	48	65	87	115	75	51	3607	3848	4845	3336	3976	4219	3397	2835	7169
Potri.001G281800	38	20	32	39	51	50	54	89	46	266	210	550	262	206	416	210	197	565
Potri.001G281900	486	462	421	572	1024	568	1004	1353	521	290	274	476	268	272	380	293	233	553
Potri.001G282100	144	141	89	124	192	123	190	308	108	143	157	178	92	135	158	102	92	209
Potri.001G282400	247	220	224	216	380	231	336	488	232	281	260	349	241	234	336	226	190	554
Potri.001G282500	730	587	650	721	1109	758	1283	1537	606	1047	1078	1287	903	945	1073	714	660	1479
Potri.001G282900	2040	1643	1645	1965	3524	2277	3060	4746	1937	1417	1389	2064	1327	1285	1775	1170	983	2849
Potri.001G283000	140	171	109	100	158	125	183	252	101	164	170	272	154	155	191	132	128	321
Potri.001G283100	24	41	22	34	46	38	54	55	23	73	94	63	60	81	105	61	67	137
Potri.001G284600	4	1	1	8	6	3	5	6	1	23	25	18	15	14	22	15	17	38
Potri.001G285000	60	56	47	50	125	77	98	165	66	93	93	123	83	85	117	82	72	159
Potri.001G285100	122	134	119	122	231	180	216	279	119	198	218	250	196	190	276	163	125	357
Potri.001G285300	161	171	137	222	344	254	396	368	156	488	499	573	464	429	570	475	325	831
Potri.001G285500	1991	1449	1635	1636	3704	1837	2486	5494	2896	1637	1249	1527	1287	1088	1717	1045	777	1856
Potri.001G285600	747	782	692	637	1093	772	1061	1454	629	1046	1029	1323	782	882	1274	693	685	1606
Potri.001G285700	3004	3423	2603	2964	4817	3160	4776	5659	2397	3457	3639	3798	2979	3308	4086	2550	2210	5686
Potri.001G285750	18	10	25	19	30	27	38	47	27	35	36	24	25	19	28	17	15	43
Potri.001G285800	217	237	140	268	366	219	456	425	189	1279	1434	1715	1151	1399	1800	1171	1021	2555
Potri.001G285900	290	393	307	341	563	417	613	740	262	627	659	914	648	577	769	557	484	1488
Potri.001G286000	268	263	247	263	481	298	424	667	243	505	504	659	475	514	661	369	353	889
Potri.001G286100	60	59	45	64	86	77	111	149	64	116	94	149	78	93	121	93	70	196
Potri.001G286200	137	148	130	163	272	151	269	308	125	262	281	390	216	289	335	196	183	398
Potri.001G286300	241	220	204	231	392	255	411	556	222	354	360	402	301	322	398	277	267	612
Potri.001G286400	236	204	191	186	391	224	329	461	227	231	261	331	218	250	387	181	189	448
Potri.001G286500	2081	1497	1728	1747	2735	1902	2996	3994	1703	2773	2703	3937	2397	2332	3207	1827	1655	3814
Potri.001G286600	325	306	257	281	575	321	586	580	286	660	681	821	660	589	781	603	457	1256
Potri.001G286900	5928	4246	5273	4862	8627	5771	8098	12492	5039	4672	4730	7500	4056	4400	5854	3256	3252	7220
Potri.001G287000	435	369	357	400	664	449	715	839	379	653	660	725	542	630	737	509	455	1154
Potri.001G287100	196	205	165	190	326	231	422	495	212	344	289	467	338	311	468	255	233	611
Potri.001G287200	61	69	34	62	84	38	117	98	33	53	36	69	83	38	80	58	40	130
Potri.001G287500	11	24	14	20	36	18	23	22	8	438	557	444	361	494	474	271	346	527
Potri.001G287600	110	124	94	120	223	123	238	231	99	211	229	231	172	252	222	198	126	369
Potri.001G287700	516	552	411	542	808	615	972	1082	433	1015	1009	1217	871	877	1119	809	595	1693
Potri.001G287800	6	5	7	4	8	9	9	10	9	10	5	11	3	7	10	4	5	12
Potri.001G287900	137	133	96	119	186	113	175	258	111	185	183	169	164	152	187	123	97	224
Potri.001G288000	434	420	369	407	773	509	772	1004	452	783	927	1058	771	891	1063	771	669	1517
Potri.001G288200	232	245	226	201	357	259	341	531	225	507	500	677	508	504	682	438	406	978
Potri.001G288301	3298	2985	2634	3235	5620	3035	6191	6324	2744	3944	3118	6202	1891	4014	5993	2289	2787	5853
Potri.001G288401	16	13	17	8	22	13	14	23	13	10	3	24	2	18	22	12	9	17
Potri.001G288800	873	694	715	771	1366	951	1415	1885	745	1579	1539	1972	1231	1542	1748	1050	946	2136
Potri.001G288900	4	12	6	3	9	6	6	7	5	5	10	16	16	3	13	10	3	38
Potri.001G289001	342	179	236	218	337	248	379	505	246	1254	1251	1394	1000	947	1261	662	688	1521
Potri.001G289100	30	28	23	23	34	21	44	63	21	70	51	105	68	44	75	39	47	89
Potri.001G289200	2890	2968	2351	2540	4344	2679	4198	5184	2280	3881	3908	4089	2965	3407	4016	2250	2269	4649
Potri.001G289300	58	84	64	72	89	77	128	148	63	82	85	129	87	99	106	72	54	165
Potri.001G289400	3568	3251	3016	4175	7051	4281	7343	9103	3388	1615	1949	2318	1514	1788	1866	1674	1330	3247
Potri.001G289500	1286	1420	953	1474	1840	1300	2643	2799	1108	1670	1127	1847	1887	1358	2197	1527	1097	3371
Potri.001G289600	189	141	129	210	300	189	351	440	180	240	250	332	250	242	307	228	172	425
Potri.001G289700	3147	2199	2128	3021	4696	2920	3759	7040	4612	1524	2142	2047	997	1395	1913	934	873	1713
Potri.001G289800	950	1003	799	916	1537	983	1491	1945	883	1628	1551	1745	1215	1324	1494	920	887	2209
Potri.001G290100	19	4	9	14	9	24	18	38	16	142	134	149	120	113	157	70	72	160
Potri.001G290600	212	183	171	191	324	205	311	366	185	290	287	367	265	254	385	232	195	442
Potri.001G290800	39	23	53	31	51	35	68	77	43	40	42	76	27	35	45	37	49	63
Potri.001G290900	296	207	268	289	453	280	508	667	221	366	353	502	316	322	406	321	263	648
Potri.001G291166	8	4	5	10	15	7	10	11	3	7	11	8	3	9	14	2	3	6
Potri.001G291300	79	92	126	143	248	96	190	333	111	166	95	215	112	74	235	76	116	194
Potri.001G291700	156	104	93	125	244	140	257	296	73	191	142	196	162	166	187	140	109	318
Potri.001G291800	182	185	142	167	336	211	284	296	165	236	221	411	265	280	308	171	146	487
Potri.001G291866	7	5	5	4	13	2	14	6	9	21	13	14	10	5	13	5	8	15
Potri.001G291932	14	6	3	11	16	10	11	12	6	13	6	19	8	14	15	7	4	16
Potri.001G292000	1742	1660	1541	1642	3031	1742	2772	3708	1415	1818	1901	2129	1479	1648	1977	1137	1141	2585
Potri.001G292300	16	41	19	15	42	22	25	44	14	8	18	27	11	16	19	14	11	40
Potri.001G292700	665	616	602	583	1028	712	1018	1276	564	1105	1227	1203	1005	999	1220	804	744	1696
Potri.001G292800	604	599	561	609	973	607	1177	1232	540	955	873	1018	739	783	815	657	542	1386
Potri.001G292900	20	47	16	20	29	23	24	31	12	37	37	62	27	20	30	13	24	42
Potri.001G293100	534	541	500	508	985	567	935	1203	504	356	351	427	329	335	392	270	230	665
Potri.001G293150	24	29	19	13	42	31	40	54	19	30	27	47	30	41	31	21	20	52
Potri.001G293300	74	81	56	71	142	73	129	131	62	76	77	89	67	60	93	50	34	133
Potri.001G293400	3746	3279	3748	4220	6609	5518	8225	9567	3606	2717	2796	3955	2513	2609	3189	3009	1988	7121
Potri.001G293600	18	21	12	22	23	17	33	31	21	27	28	34	32	26	46	25	15	56
Potri.001G293700	12	8	6	4	23	8	9	17	9	8	20	24	16	14	23	11	15	30
Potri.001G293900	269	287	236	285	511	299	515	681	230	370	347	460	323	366	496	338	222	618
Potri.001G294200	283	230	229	308	434	307	433	578	287	456	509	628	442	445	559	383	307	894
Potri.001G294250	2	5	6	1	12	6	8	10	6	10	11	16	10	3	10	7	5	18
Potri.001G294400	2365	1884	1968	2090	3429	2219	3265	4719	2112	3620	3181	4647	2948	3021	4053	2281	2064	5073
Potri.001G294600	7	6	0	8	12	4	4	7	8	20	28	22	19	22	15	11	9	23
Potri.001G294900	267	287	252	252	440	245	413	538	246	363	403	401	314	324	424	260	234	584
Potri.001G295100	185	183	180	193	309	225	340	416	214	341	295	345	242	284	367	249	209	523
Potri.001G295266	228	161	182	210	360	226	383	427	193	381	365	411	301	322	355	262	229	567
Potri.001G295500	25	46	43	32	48	46	65	111	38	34	27	40	26	22	42	13	11	72
Potri.001G295600	6	16	10	11	10	12	16	19	7	3	5	13	8	8	13	7	1	9
Potri.001G295800	183	216	108	212	244	166	377	300	151	404	305	345	323	285	414	259	219	608
Potri.001G296100	214	199	154	230	314	213	356	445	174	335	287	435	330	296	393	325	226	667
Potri.001G296200	34	55	51	60	103	42	99	104	46	65	53	67	48	57	79	56	39	162
Potri.001G296300	88	67	56	60	119	83	137	165	80	82	84	112	75	103	121	84	53	175
Potri.001G296400	191	176	155	195	386	188	296	493	231	100	82	112	92	83	72	48	52	149
Potri.001G296500	474	558	404	433	838	547	698	1089	487	963	886	1228	882	855	1281	685	639	1667
Potri.001G296600	19	31	17	19	28	17	31	35	10	26	16	29	19	20	27	18	9	44
Potri.001G296700	5	8	3	4	6	7	20	16	7	8	8	12	7	7	12	10	5	11
Potri.001G296800	213	193	173	202	316	221	366	364	169	275	273	329	270	254	308	175	152	434
Potri.001G297000	203	219	153	227	390	210	427	452	164	230	217	295	220	218	317	217	154	424
Potri.001G297200	404	434	322	453	735	477	798	856	440	557	522	521	462	486	674	468	325	934
Potri.001G297300	645	378	430	718	861	630	1097	1222	568	3193	3304	3738	2633	2900	3585	2651	2059	5123
Potri.001G297400	994	730	989	867	1476	979	1253	2359	959	1785	1703	2325	1590	1529	2229	1129	1134	2608
Potri.001G297466	107	160	82	160	162	128	257	188	83	226	177	243	250	179	274	207	114	435
Potri.001G297500	452	443	373	324	622	441	578	778	332	431	448	598	347	431	601	331	291	807
Potri.001G297600	91	73	65	97	153	107	146	176	73	175	192	222	157	172	197	119	133	242
Potri.001G297900	17	15	18	14	20	17	39	32	16	39	40	56	30	67	55	37	36	84
Potri.001G298200	2286	1873	1847	2164	3673	2302	3974	5066	1955	2725	2896	3293	2249	2634	2970	2080	1844	3873
Potri.001G298400	603	496	519	625	984	580	966	1267	574	920	817	1006	784	787	942	651	556	1509
Potri.001G298500	131	109	90	115	184	134	202	245	104	276	334	345	223	256	332	208	191	469
Potri.001G298800	121	108	108	113	214	137	159	319	114	202	191	247	150	173	226	149	116	322
Potri.001G298900	15	19	12	16	23	20	20	20	5	32	29	67	42	25	29	17	17	59
Potri.001G299000	288	278	213	260	442	262	425	528	206	722	735	747	627	682	736	446	458	945
Potri.001G299200	0	1	0	0	0	0	1	5	2	11	6	20	12	10	26	6	11	24
Potri.001G299400	48	37	44	61	91	51	144	106	51	88	60	101	31	67	87	47	57	126
Potri.001G299500	356	248	239	373	584	386	854	784	318	475	425	742	255	483	669	332	350	864
Potri.001G299700	19	25	11	14	29	19	21	36	18	48	57	96	62	48	80	31	35	112
Potri.001G300100	154	148	133	160	247	151	253	307	122	224	197	305	210	224	272	190	145	385
Potri.001G300300	345	311	298	344	515	379	536	731	281	450	480	529	384	470	553	333	287	829
Potri.001G300400	71	99	71	69	112	70	128	151	52	111	110	158	132	95	143	102	74	215
Potri.001G300500	726	550	612	594	1011	713	1011	1353	583	840	919	1118	712	827	1035	635	536	1311
Potri.001G300700	446	559	426	427	758	536	829	921	372	433	412	1037	497	539	691	491	384	1309
Potri.001G300800	27	20	16	34	31	33	54	42	15	39	28	48	42	35	45	29	30	83
Potri.001G300900	868	975	639	1014	1493	713	1956	1792	724	930	690	826	1141	727	1281	926	652	1678
Potri.001G301000	1310	948	1054	1137	1920	1225	2113	2527	1066	2549	2551	3067	2017	2035	2454	1466	1346	2743
Potri.001G301100	5054	3669	4188	3846	7084	4701	6771	10513	4362	5475	5488	7242	4664	4834	6144	3357	3267	7632
Potri.001G301400	38	39	22	26	39	36	45	57	29	117	124	133	90	104	126	119	97	200
Potri.001G301501	148	152	130	128	219	156	248	307	109	371	388	500	362	334	467	300	266	613
Potri.001G301600	434	352	316	410	752	446	808	934	359	667	695	619	581	611	673	466	418	821
Potri.001G301800	13	14	11	17	20	12	22	22	11	10	11	20	14	13	19	12	10	32
Potri.001G301900	218	290	202	232	388	254	434	439	188	522	596	688	510	643	783	365	384	893
Potri.001G302000	865	743	620	844	1147	855	1434	1619	691	1117	1234	1451	1073	1056	1417	1005	801	2025
Potri.001G302100	78	107	48	88	100	79	123	130	67	97	122	184	90	103	145	96	78	199
Potri.001G302600	26	23	29	33	32	43	45	64	28	11	6	23	10	3	8	13	3	25
Potri.001G303100	26	24	24	25	53	34	54	52	26	4	5	10	1	5	2	6	2	8
Potri.001G303300	11	11	8	22	29	17	31	28	16	4	4	1	5	7	3	2	3	11
Potri.001G303700	66	67	44	73	118	53	125	119	55	12	8	25	8	12	22	9	4	32
Potri.001G303900	332	324	293	325	557	343	563	776	331	526	474	700	469	498	655	409	324	819
Potri.001G304000	2085	1776	2006	1763	3202	2130	2957	4688	1971	3771	3207	4466	3072	2955	4581	2134	2209	5234
Potri.001G304100	2159	1876	1810	2082	3794	2183	3587	5160	2935	1916	1837	2235	1568	1592	2039	1394	1145	2672
Potri.001G304200	64	105	57	48	87	45	95	114	53	70	51	119	60	47	81	45	38	82
Potri.001G304600	239	240	189	295	484	310	573	612	216	784	873	1032	925	893	1037	1016	713	1784
Potri.001G304700	450	381	402	346	661	439	609	1047	487	729	669	808	626	572	921	483	436	1311
Potri.001G304800	2140	2692	1562	2780	4027	2314	5031	4379	1880	2707	1973	2558	3002	2303	2903	2204	1573	4706
Potri.001G304900	1736	1702	1512	1674	2877	1743	2898	3511	1443	1750	1533	1980	1505	1349	1477	1397	966	2748
Potri.001G305300	3746	2785	3069	3219	5436	3661	5798	7581	3074	4043	4311	4740	3177	3775	4228	2732	2497	5069
Potri.001G305400	13	21	14	19	16	14	16	29	10	6	7	12	4	6	9	3	3	5
Potri.001G305500	108	99	63	88	183	99	131	213	89	160	154	218	124	147	226	81	95	235
Potri.001G305600	5	6	5	2	9	4	18	10	3	5	8	7	7	18	11	5	7	14
Potri.001G305700	398	423	359	312	581	404	593	762	315	628	617	713	536	527	730	451	405	1025
Potri.001G305800	57	119	55	58	150	80	140	139	61	142	150	114	113	165	210	88	99	192
Potri.001G305900	66	70	55	74	118	68	105	142	70	166	150	249	169	151	211	103	104	285
Potri.001G306000	248	215	175	270	467	217	403	448	177	273	269	358	206	272	257	194	156	367
Potri.001G306100	368	341	294	353	642	375	581	803	318	618	599	605	448	550	626	376	290	848
Potri.001G306200	44	52	18	34	44	32	94	71	26	64	42	56	76	54	75	47	30	74
Potri.001G306300	444	390	314	413	693	477	745	982	382	407	367	419	362	330	461	362	262	795
Potri.001G306500	93	106	85	116	198	124	179	182	109	128	127	179	136	137	166	108	80	236
Potri.001G306800	14	13	5	7	7	16	19	15	12	5	4	10	8	10	11	6	2	17
Potri.001G307000	7	4	5	8	10	9	29	11	6	0	1	2	3	3	0	3	1	10
Potri.001G307200	775	799	669	772	1216	911	1474	1770	745	491	509	824	631	484	740	568	456	1356
Potri.001G307300	96	119	80	83	199	124	184	225	100	205	184	273	207	204	241	138	129	281
Potri.001G307400	1917	1840	1628	1812	3139	2079	3167	4035	1751	2138	2126	2815	2009	1987	2687	1710	1492	3554
Potri.001G307600	241	308	197	249	413	262	401	476	205	299	312	448	308	374	455	243	201	568
Potri.001G307700	115	55	86	60	95	85	88	215	107	370	336	410	283	259	491	237	233	593
Potri.001G307800	13	7	9	15	8	11	11	15	19	7	5	15	8	8	16	5	5	15
Potri.001G308600	37	62	33	45	52	56	77	70	48	253	282	232	213	280	298	196	202	407
Potri.001G308800	33	58	30	65	109	41	85	120	46	121	162	259	159	108	182	139	111	303
Potri.001G308900	217	180	235	209	390	217	338	503	200	338	375	414	347	318	336	224	213	559
Potri.001G309000	23	28	29	28	47	26	25	70	19	39	29	53	28	36	37	19	17	65
Potri.001G309100	102	104	121	110	173	105	188	247	114	264	304	328	196	241	283	211	201	439
Potri.001G309200	385	306	270	330	537	348	584	722	282	413	497	630	436	465	500	338	312	810
Potri.001G309300	1713	1383	1355	1351	2312	1472	2314	2798	1172	2176	2347	2451	1818	1972	2073	1533	1397	3227
Potri.001G309800	335	246	139	233	358	247	403	366	168	1026	1244	1132	799	991	1137	746	779	1460
Potri.001G310100	13	22	10	16	15	9	13	32	13	23	15	20	19	10	14	11	3	39
Potri.001G310200	30	36	19	25	43	28	42	66	25	38	35	44	44	27	33	33	25	78
Potri.001G310400	25	22	21	25	33	38	43	51	27	27	18	43	30	27	46	25	20	41
Potri.001G310500	930	783	864	863	1758	992	1546	2186	842	356	351	604	368	388	543	282	331	703
Potri.001G310600	6116	3483	5348	5148	9761	6177	8509	13964	5368	1086	1264	2734	1095	1417	1781	890	1085	2146
Potri.001G310700	35	49	23	35	53	37	49	76	19	64	56	76	29	45	70	32	44	80
Potri.001G310900	1606	1469	1413	1472	2346	1579	2580	2918	1338	2897	3001	3654	2350	2624	3567	2375	2038	4523
Potri.001G311000	1159	1179	1113	958	2080	1204	1772	2871	1282	1676	1482	1839	1534	1372	2120	1165	1109	2839
Potri.001G311300	730	674	525	655	1065	673	1181	1223	543	550	510	675	417	465	610	380	347	828
Potri.001G312300	2328	2025	1879	2037	3410	2101	3428	3868	1644	877	718	1156	592	612	721	531	436	1106
Potri.001G311600	262	247	184	267	388	270	434	592	237	402	383	469	343	366	458	262	256	653
Potri.001G311700	455	430	451	491	814	604	594	1136	459	183	108	302	171	123	241	128	98	351
Potri.001G312800	736	543	664	616	1062	871	1052	1683	651	637	572	1131	648	614	811	551	472	1351
Potri.001G312900	548	505	409	538	920	581	950	1175	552	795	766	971	596	632	887	591	488	1033
Potri.001G313000	725	822	621	770	1262	856	1242	1784	665	828	853	1036	837	738	892	616	550	1765
Potri.001G313300	566	625	462	560	973	649	932	1069	477	940	971	1171	844	849	1124	702	652	1454
Potri.001G313900	22	24	12	27	30	17	41	38	11	28	19	33	17	26	42	15	12	49
Potri.001G314000	332	303	285	322	501	352	595	672	358	508	515	646	418	410	525	361	282	831
Potri.001G314100	137	190	142	146	274	163	260	361	167	295	227	343	245	244	359	174	175	469
Potri.001G314300	1672	1616	1291	1443	2566	1664	2490	3143	1251	1809	1937	2630	1611	1660	2530	1516	1309	2983
Potri.001G314400	169	144	96	173	184	175	237	274	107	252	361	297	280	252	310	169	191	504
Potri.001G314500	1037	841	1000	793	1724	1004	1299	2562	1220	1833	1535	2163	1546	1314	2297	1050	1174	3269
Potri.001G314700	37	24	29	34	47	41	40	54	35	115	112	121	97	80	154	86	70	179
Potri.001G314800	975	1159	831	1009	1948	1224	2028	2191	828	2093	2405	2979	2140	2346	2766	1985	1822	4481
Potri.001G314900	14	25	15	17	29	16	29	36	11	35	37	69	46	46	50	44	42	111
Potri.001G315000	54	79	46	56	154	103	173	187	73	99	96	140	110	104	131	131	99	289
Potri.001G315400	443	378	379	502	731	417	622	1121	427	890	850	882	660	728	839	465	418	980
Potri.001G315600	247	250	204	237	412	231	409	522	242	252	246	304	245	232	319	197	198	465
Potri.001G315800	334	303	233	295	494	315	530	662	267	482	464	620	449	419	626	341	303	820
Potri.001G315950	58	53	45	59	89	65	112	106	42	140	138	153	134	121	129	87	83	220
Potri.001G316300	7	7	1	7	14	11	14	14	5	17	33	17	12	26	42	15	23	51
Potri.001G316400	710	771	603	729	1371	897	1471	1699	654	1339	1403	1430	1228	1383	1486	990	889	1887
Potri.001G316500	93	57	58	79	118	76	129	150	74	422	389	516	413	286	389	265	233	617
Potri.001G316700	270	281	252	258	511	322	472	591	271	363	367	489	346	365	395	289	231	569
Potri.001G316800	131	124	124	146	203	132	207	275	104	287	264	358	277	233	295	194	138	457
Potri.001G317200	1056	984	860	927	1738	1051	1588	2296	975	926	788	1225	652	761	1090	658	573	1391
Potri.001G317300	442	361	364	394	648	428	648	997	422	704	654	872	530	654	756	393	374	1078
Potri.001G317400	82	58	76	72	106	88	114	161	64	134	118	181	116	91	141	79	66	216
Potri.001G317500	1499	1554	1247	1589	2685	1703	2941	3130	1376	1977	1824	2193	1567	1693	2119	1569	1176	3038
Potri.001G317600	9257	8330	7843	8788	15198	9749	15900	19228	7761	12106	11501	13644	9947	10075	12086	8543	7212	15519
Potri.001G317700	161	143	129	135	220	131	166	346	167	524	500	544	438	407	599	347	326	783
Potri.001G317900	235	248	200	253	427	248	367	496	194	350	355	497	313	317	393	247	256	616
Potri.001G318100	99	93	70	78	138	88	146	194	70	125	149	154	115	125	176	98	90	206
Potri.001G318500	898	780	609	977	1572	894	1784	1659	712	937	1015	983	802	911	1216	922	677	1461
Potri.001G318600	199	179	176	194	349	264	403	464	160	273	272	341	234	229	280	234	151	374
Potri.001G318700	15	30	12	17	27	15	25	25	8	21	20	41	14	21	33	28	22	30
Potri.001G318800	736	788	681	603	1151	717	1126	1465	607	1413	1551	1715	1083	1317	1797	964	1042	2205
Potri.001G319000	963	839	746	732	1245	862	1337	1618	705	1609	1601	1639	1241	1246	1267	959	913	2261
Potri.001G319100	252	363	152	238	341	136	307	227	104	901	1621	784	594	1282	1283	473	720	930
Potri.001G319500	293	294	238	286	456	266	501	523	260	424	391	403	328	339	398	310	221	625
Potri.001G319600	847	923	755	823	1454	865	1317	1838	770	760	677	862	636	647	746	576	368	1084
Potri.001G319800	130	111	141	103	178	127	179	282	133	651	603	671	563	453	848	371	426	1105
Potri.001G319900	104	109	92	101	173	121	146	256	133	325	368	375	329	341	453	222	272	604
Potri.001G320000	5615	7958	4747	5644	10509	6790	9130	13728	5223	2434	2534	4744	2654	2710	4186	1931	2002	6036
Potri.001G320201	75	84	65	72	119	84	132	168	51	97	98	129	76	100	111	59	73	178
Potri.001G320300	462	642	406	546	1018	586	976	1063	397	587	711	834	528	575	716	468	370	903
Potri.001G320400	7869	7978	6856	8346	13461	8919	15087	19153	7360	7506	6093	9212	8597	6652	9770	7043	5577	15976
Potri.001G320500	7623	7797	6653	7187	11797	7876	13799	16658	7029	6783	5634	8941	7576	5745	10149	6309	5156	15057
Potri.001G320700	3	6	3	4	7	6	0	8	7	8	8	10	7	8	7	6	2	20
Potri.001G320800	101	77	66	125	156	73	241	214	68	125	84	91	167	111	141	135	87	228
Potri.001G320900	132	124	131	150	241	141	268	320	113	180	173	218	166	126	192	177	103	315
Potri.001G321000	248	256	212	196	363	249	313	541	202	321	268	514	309	302	402	249	207	688
Potri.001G321100	202	144	136	190	308	189	274	413	205	274	321	346	297	228	336	231	179	500
Potri.001G321600	567	489	388	692	1193	449	911	1225	385	712	723	637	542	701	628	524	320	601
Potri.001G321700	7	10	10	4	15	14	14	24	11	117	154	149	88	91	158	67	69	162
Potri.001G321800	289	259	212	305	444	251	448	536	224	1659	1602	1766	1239	1265	1606	1048	835	1773
Potri.001G322100	14	11	10	19	11	14	17	35	8	149	145	186	123	106	188	97	96	222
Potri.001G322200	4	7	7	3	8	2	5	7	5	6	6	6	10	2	5	2	5	12
Potri.001G322300	2871	2366	2865	2304	4682	3023	4150	6170	2773	3225	2694	3962	2929	2628	4345	2451	2167	5440
Potri.001G322500	418	406	377	391	692	458	629	860	378	576	573	761	525	537	620	403	324	993
Potri.001G322900	70	71	40	77	132	68	139	114	51	163	160	142	126	152	173	132	114	252
Potri.001G323000	138	129	136	146	251	159	254	381	146	205	215	265	167	185	229	156	119	319
Potri.001G323100	3334	3003	2651	2746	5027	3031	4821	5669	2608	2673	2549	3554	2320	2608	3178	1879	1848	4448
Potri.001G323200	187	195	147	210	360	234	445	438	182	276	303	333	254	296	337	289	216	530
Potri.001G323300	8	8	5	9	18	16	31	22	12	18	26	16	13	13	33	12	16	28
Potri.001G323400	224	168	152	196	361	237	323	460	198	320	350	479	295	317	400	262	243	537
Potri.001G323500	1	1	2	1	0	5	5	2	8	8	7	7	4	7	16	6	3	6
Potri.001G323700	7	10	4	15	11	8	27	11	14	19	32	14	25	33	27	21	11	35
Potri.001G323800	7	4	4	8	13	16	9	15	7	9	12	11	9	16	12	5	3	10
Potri.001G324200	519	354	408	505	790	581	1029	957	377	827	837	945	663	677	860	715	455	1160
Potri.001G324300	149	98	119	129	194	142	174	280	131	361	316	392	263	266	392	235	193	500
Potri.001G324400	137	217	130	189	312	163	351	359	164	252	289	243	210	249	305	198	189	355
Potri.001G324500	9	4	6	6	4	3	6	6	2	5	13	9	4	3	16	7	2	12
Potri.001G324700	660	757	451	645	846	567	1113	826	388	1208	1463	1146	839	980	1149	673	733	1437
Potri.001G324800	264	285	228	259	422	312	458	560	263	520	500	587	469	470	596	506	351	923
Potri.001G325100	99	131	78	75	139	87	176	153	69	121	118	129	88	82	130	85	69	216
Potri.001G325200	88	99	65	57	51	62	89	140	39	95	77	493	160	68	74	144	68	439
Potri.001G325400	412	444	369	424	696	493	668	962	370	666	605	759	519	466	655	431	358	954
Potri.001G325500	124	146	113	133	245	139	200	280	99	240	224	252	245	178	221	155	123	359
Potri.001G325700	638	520	435	532	976	609	1007	1264	555	810	813	997	687	654	841	621	491	1294
Potri.001G325800	16	23	2	6	6	3	5	5	6	29	83	30	22	126	95	12	50	38
Potri.001G325900	250	257	228	295	447	292	470	567	230	430	499	495	383	423	449	343	271	751
Potri.001G326200	114	113	63	29	65	71	40	119	74	184	207	397	122	194	320	38	91	288
Potri.001G326300	35	14	3	2	4	0	6	2	3	14	3	12	4	5	15	6	7	12
[truncated: 21,702 more rows]

## Sheet: Table S3
#Table S3. Scaled expression counts (logCPM) of all the genes passing quality filtering step (average logCPM > -2 and < 9)
Gene id	LM30A	LM30B	LM30C	LM50A	LM50B	LM50C	LM80A	LM80B	LM80C	EE30A	EE30B	EE30C	EE50A	EE50B	EE50C	EE80A	EE80B	EE80C
Potri.001G000400	3.34632	3.43935	3.46819	3.55978	3.39795	3.52819	3.72353	3.6372	3.24982	3.93876	4.02001	3.62806	3.91816	3.78371	3.6988	3.80012	3.6973	3.98132
Potri.001G000700	4.90927	5.16031	4.95088	4.83453	4.91688	4.94691	4.92473	4.98402	4.98129	4.86794	4.70822	4.59528	4.8591	4.77138	4.82173	4.7094	4.76318	4.83334
Potri.001G000800	1.64693	2.6741	2.00474	1.82567	1.9482	2.18156	1.89378	1.85211	1.72535	2.38029	2.22114	2.78668	2.45465	2.56072	2.13917	2.19411	2.48272	2.7589
Potri.001G000900	7.02307	6.942	7.10208	7.07525	6.94585	7.06381	7.05912	7.05784	7.18145	7.003	6.90553	7.04956	6.93609	6.95818	6.99396	7.04837	7.00301	6.91496
Potri.001G001100	3.59744	3.33121	4.02365	2.62242	3.06369	3.40313	3.46097	3.16748	2.73888	1.86222	1.4853	2.37351	1.04724	2.68634	2.27046	1.92014	1.67086	2.71615
Potri.001G001300	4.63616	4.44731	4.56618	4.48068	4.53276	4.66623	4.3043	4.68844	4.84107	5.22627	5.0606	5.06476	5.17867	5.10465	5.17822	5.00279	5.10316	4.99407
Potri.001G001400	2.75854	2.65629	2.84173	3.10561	2.7948	2.93195	2.76611	2.91054	2.91878	3.28631	3.38068	3.44757	3.08238	3.35807	3.11246	2.99238	3.25866	3.29267
Potri.001G001500	4.76076	4.73307	4.52023	4.72298	4.76925	4.89426	5.02553	4.83432	4.80492	4.17338	4.1234	4.05257	4.3946	4.32441	4.15663	4.36608	4.38782	4.38086
Potri.001G001600	6.70146	6.60261	6.70649	6.80721	6.81534	6.81463	6.75872	6.83613	6.80619	6.67544	6.71854	6.74393	6.73106	6.83322	6.95328	6.90328	6.98423	6.82436
Potri.001G001700	5.56608	5.33848	5.59073	5.36992	5.41362	5.44356	5.41208	5.43374	5.44774	6.23031	6.28388	6.00106	5.97149	6.13811	5.87947	5.80607	6.00337	5.85772
Potri.001G002000	7.67632	7.80747	7.78554	7.58997	7.80393	7.69682	7.59302	7.82611	7.76133	7.79034	7.78057	7.62737	7.70309	7.81158	7.87076	7.7978	7.87664	7.7354
Potri.001G002200	3.00085	3.28557	2.68399	2.09749	2.48862	2.43848	2.39489	2.1977	2.53331	2.8928	2.74198	2.99238	2.82119	2.8623	2.45355	2.73611	2.41702	2.67209
Potri.001G002300	4.70195	4.74577	4.92467	4.90701	4.98323	4.79052	4.91805	5.0229	4.99339	4.04672	4.16365	4.05639	4.53025	4.35837	3.99726	4.54571	4.23097	4.39222
Potri.001G002500	8.83904	8.20532	8.79966	8.53596	8.62598	8.60982	8.41639	8.94077	9.15547	9.08839	8.9474	9.1173	8.81107	8.69518	9.04638	8.46898	8.66081	8.54299
Potri.001G002600	0.798564	1.83273	1.10896	0.871741	0.901876	1.02216	0.412469	0.727656	1.04645	0.385841	0.721727	1.157	1.16963	0.174899	0.506599	0.636056	0.0390467	0.921246
Potri.001G002800	0.921489	0.367549	0.678098	0.664384	1.00767	-0.231207	0.883932	0.694535	0.697918	0.0507501	-0.0120693	-0.365996	-0.139487	-0.267618	-0.567904	-0.39101	-0.0823956	0.00631364
Potri.001G003100	-0.788064	-0.9807	-0.573684	-0.23454	0.150866	-1.28707	-0.46795	-0.337293	-0.13144	-0.730981	-0.853749	-0.539915	-1.74671	-0.267618	-1.03484	-0.533989	0.0390467	-0.49832
Potri.001G003400	5.64625	5.33007	5.6018	5.66284	5.63064	5.68172	5.74837	5.65863	5.45359	4.61085	4.75873	4.83462	4.44798	4.70035	4.45232	4.59379	4.60006	4.7261
Potri.001G003500	0.350803	0.277172	0.0609477	-0.380264	-0.0468284	-0.361729	-0.135968	-0.0864169	-0.13144	-0.108618	-0.273522	-0.635427	-0.347639	-0.375101	-0.671244	0.166534	-0.706744	-0.309808
Potri.001G003800	7.63593	7.66271	7.66074	7.70849	7.75223	7.71008	7.64989	7.72261	7.70788	5.55023	5.52963	5.76548	5.65443	5.62228	5.46232	5.82084	5.5892	5.58523
Potri.001G003900	6.62551	6.64049	6.65958	6.45911	6.53108	6.60017	6.4454	6.55975	6.60278	6.69594	6.6966	6.72061	6.52485	6.58159	6.55934	6.43153	6.64121	6.42717
Potri.001G004000	3.09528	3.12643	2.84173	2.99174	3.12767	3.02631	3.05298	3.19142	3.26321	3.01383	2.76542	3.09265	3.23969	3.21714	2.79144	2.99238	3.28345	3.25334
Potri.001G004100	6.13962	6.15957	6.34565	6.2675	6.3059	6.42318	6.36828	6.37154	6.27963	4.81062	4.61452	5.12429	5.52474	4.96011	5.10583	5.33144	4.95285	5.64628
Potri.001G004200	6.0532	5.9832	5.90192	6.10071	6.02117	6.0001	6.11346	5.9528	6.09175	5.9648	5.94591	5.94439	5.83173	5.84369	5.68788	5.95071	5.8706	5.90766
Potri.001G004300	2.02143	2.26771	1.82745	2.15153	1.83777	2.37841	1.72035	2.33298	2.48843	3.08001	2.93004	3.24792	3.46356	2.75167	2.99923	2.78211	3.04331	3.31194
Potri.001G004500	6.78579	6.44549	6.79597	6.6577	6.75015	6.64654	6.45543	6.93825	6.92778	6.17946	6.19172	6.38865	6.2637	6.22924	6.45891	6.14365	6.34111	6.18872
Potri.001G004600	4.82516	5.00707	4.78109	4.34813	4.30614	4.94691	4.44104	4.53083	4.49472	7.29736	7.40863	7.37622	7.36277	7.59815	7.47886	7.48547	7.51187	7.49236
Potri.001G004700	0.350803	0.750068	0.678098	0.736865	0.37829	0.599444	0.00517454	0.516464	0.342032	0.260982	-0.59308	0.477971	0.0423838	-0.267618	0.067152	0.256179	-0.0823956	0.789982
Potri.001G004800	6.19398	6.27061	6.49712	6.10243	6.28939	6.24403	6.20227	6.29902	6.41918	6.1234	6.03901	6.08399	6.05855	6.20961	6.22981	6.21944	6.22113	6.11522
Potri.001G005000	2.7082	2.26771	3.01738	2.6787	2.78491	2.73843	2.77599	2.76657	2.34475	3.51541	3.55221	3.47641	3.51064	3.16053	3.52853	3.03099	3.43498	3.26327
Potri.001G005100	5.7411	5.71065	5.6665	5.7176	5.55558	5.62037	5.64025	5.66719	5.35391	4.90493	5.1568	5.01451	4.81914	4.9983	4.91164	5.00925	4.97585	4.93004
Potri.001G005500	5.82026	5.92672	5.85411	5.89437	5.85157	5.86069	6.00838	5.89657	5.77884	5.69904	5.53134	5.79096	5.93601	5.85859	5.90776	5.96408	5.77768	5.79406
Potri.001G005700	0.921489	1.51451	1.16975	1.44791	1.41908	1.17123	1.18034	1.62486	1.42547	1.81858	1.17111	1.24008	1.20822	1.25175	1.79596	1.22993	0.826969	0.895932
Potri.001G005900	8.54101	8.41356	8.50977	8.61049	8.58881	8.54725	8.73447	8.56846	8.45574	7.95558	8.0497	7.92049	7.90085	8.00919	7.83938	8.0011	7.88426	7.72173
Potri.001G006100	2.63823	1.92491	2.80388	2.62242	2.61676	2.68983	2.31579	2.9671	2.48843	2.77216	2.42624	2.84092	2.80869	2.35747	2.84859	3.0686	2.66358	2.93078
Potri.001G006200	0.591985	-0.154495	-0.22175	0.331423	-0.119242	0.371907	0.645975	0.356269	0.237424	1.25695	0.721727	1.50934	1.38706	1.01683	0.642092	1.18498	1.42566	1.1092
Potri.001G006300	2.46715	2.70909	2.22121	2.75049	2.84324	2.73843	2.74613	2.51475	2.48843	2.65299	3.04942	2.56829	2.59232	2.68634	2.77187	3.01824	2.82427	2.88004
Potri.001G006400	5.44834	5.34961	5.67701	5.38973	5.58008	5.43866	5.43254	5.61283	5.62666	5.62814	5.61597	5.43465	5.6666	5.50402	5.36447	5.49459	5.31938	5.43405
Potri.001G006500	1.13978	0.452597	0.500193	0.588068	0.574697	1.30632	1.11953	1.35499	0.530921	0.79903	0.768879	1.46397	1.0892	0.92918	1.17636	0.989714	0.685323	0.946125
Potri.001G006600	-1.5267	0.681251	-0.22175	-1.47393	-2.25289	-0.843833	-2.2615	-1.40314	-0.628266	-2.56333	-2.15456	-0.139053	-1.05608	-1.08053	-3.12003	-3.12003	-1.45854	-1.67734
Potri.001G006700	4.6044	4.54253	4.59417	4.59721	4.5764	4.5485	4.44104	4.84756	4.63001	2.7491	2.25466	3.00034	3.29452	2.34058	3.05695	3.33863	3.11412	3.56176
Potri.001G007200	3.06892	3.07371	3.05008	3.06396	3.09603	3.05218	3.27135	2.93201	3.09378	2.33454	2.4697	2.83202	2.66348	2.64567	2.48993	3.04364	2.66358	3.18183
Potri.001G007300	2.69102	2.69171	2.35809	2.71504	2.61676	2.45796	2.70534	2.57058	2.34475	2.56329	2.56628	2.88461	2.74449	2.50117	2.63778	3.11726	2.84107	3.29751
Potri.001G007501	1.8463	2.54449	2.03773	2.09749	1.51788	1.92582	1.91182	1.93952	2.15676	2.17066	1.61998	1.55332	2.00653	1.97524	1.71631	1.92014	2.03438	2.10378
Potri.001G007800	6.79988	6.65962	6.81035	6.68658	6.76531	6.741	6.72658	6.6516	6.65194	6.38042	6.37907	6.32029	6.44227	6.50409	6.47791	6.5581	6.49365	6.56153
Potri.001G007900	6.13645	5.923	6.154	6.16451	6.0749	6.21713	6.23847	6.0976	6.22425	6.86836	6.74162	6.78716	6.72359	6.75571	6.855	7.06164	6.98423	6.84062
Potri.001G008000	4.45468	4.27704	4.33361	4.4104	4.34703	4.41534	4.38725	4.3325	4.45446	4.21184	4.2658	4.56337	4.2495	4.40379	4.53009	4.68135	4.43837	4.5323
Potri.001G008240	3.13393	3.22642	2.82293	3.39036	3.31794	3.11488	3.64481	3.3055	3.4386	2.99435	3.38068	3.26124	3.38152	3.27162	2.89455	3.38904	3.18162	3.52094
Potri.001G008320	4.43933	4.70301	4.42371	4.64978	4.68139	4.68288	4.90008	4.59056	4.44274	4.22861	4.24511	4.3273	4.45602	4.24949	4.35376	4.66508	4.35311	4.3625
Potri.001G008400	6.35533	6.36687	6.20026	6.38493	6.45206	6.53632	6.62429	6.51599	6.19836	5.45902	5.51414	5.48803	5.64566	5.43807	5.38716	5.5925	5.46737	5.47202
Potri.001G008500	2.04866	2.52499	2.4094	1.49046	2.11531	2.2048	1.40078	2.27815	2.31935	0.843256	0.622531	1.8984	1.86877	0.92918	1.20582	0.495869	1.13007	1.65327
Potri.001G008700	3.37887	3.62486	3.52745	3.68413	3.32478	3.50028	3.71328	3.1735	3.10868	5.2654	5.4862	4.99869	5.3567	5.30075	5.31801	5.38459	5.50474	5.31972
Potri.001G008800	6.20613	6.25737	6.31234	6.22718	6.23777	6.2384	6.17918	6.11882	6.01867	6.32984	6.39606	6.13824	6.11677	6.2452	6.25293	6.11698	6.20662	6.17563
Potri.001G009000	0.664182	0.452597	0.0609477	0.234617	-0.195484	0.527513	0.557055	0.478052	0.439566	0.657585	0.516008	0.116842	0.349092	0.387145	0.642092	0.166534	0.892897	0.225377
Potri.001G009100	0.515985	1.47439	1.04551	1.26393	0.938011	0.968845	1.47547	0.882732	1.04645	0.753405	0.516008	0.83942	1.20822	0.786828	0.804975	1.51057	1.3337	1.23567
Potri.001G009200	0.435756	-0.154495	0.183917	0.130845	-0.195484	0.101639	-0.899901	0.0767092	-0.13144	-0.19543	0.139142	0.174303	0.481021	0.319807	0.40864	0.495869	0.442781	-0.252074
Potri.001G009600	1.71649	1.76783	1.66805	1.6862	1.9482	1.98072	1.5232	1.89648	1.68615	2.15319	2.42624	2.33623	2.09156	2.54606	2.51369	2.38506	1.94397	2.26075
Potri.001G009700	7.34268	7.49051	7.32472	7.31458	7.34241	7.33536	7.36359	7.26239	7.23423	7.1345	7.23219	7.09118	7.02997	7.20441	7.2536	7.10376	7.02247	7.04768
Potri.001G009800	7.56404	7.11422	7.62456	7.50042	7.55184	7.5018	7.34005	7.76486	7.72491	7.07894	7.08101	7.10094	7.0796	7.00716	7.01388	7.01505	7.04892	7.04768
Potri.001G010000	-3.12003	-2.37061	-3.12003	-0.934239	-3.12003	-1.93015	-1.72695	-2.13434	-2.29565	3.13442	3.38825	3.22091	3.71205	3.38302	3.36839	3.74699	3.8125	3.49167
Potri.001G010200	-1.89046	-1.51437	-0.788151	-3.12003	-1.50645	-1.93015	-1.96961	-2.3945	-3.12003	2.00533	2.25466	1.61687	2.02826	2.15985	2.18428	2.4048	2.80727	2.09268
Potri.001G010400	3.12116	2.6741	2.86029	2.8681	2.86217	2.99997	2.66335	3.09952	3.13804	4.20338	4.36887	4.20855	4.13398	4.05615	4.44924	4.13746	4.32353	4.20393
Potri.001G010500	4.30465	4.24163	3.99874	4.31891	4.22438	4.06772	4.30088	4.08022	4.30717	4.03723	4.1459	3.85148	4.03548	4.01949	4.01401	4.03354	4.11835	4.04892
Potri.001G010800	6.35805	6.30103	6.33574	6.54741	6.58762	6.46229	6.55709	6.4951	6.37363	6.22301	6.20249	6.38256	6.25221	6.21309	6.25469	6.38757	6.29461	6.23929
Potri.001G011000	1.8463	2.06655	1.48882	0.588068	1.1684	1.21768	1.67881	0.96836	1.32695	1.04608	1.23966	1.69748	1.0892	1.25175	1.31801	0.881183	1.63278	1.45952
Potri.001G011200	4.4849	4.79138	4.16471	4.5274	4.562	4.41534	4.54297	4.22932	4.06886	3.95396	3.98049	4.31457	4.26789	4.28081	4.52425	3.96207	4.37057	4.38996
Potri.001G011300	1.57384	1.43313	1.78922	0.995078	1.61036	1.57963	1.67881	0.660636	1.04645	1.3209	2.13379	2.61053	1.63382	1.65838	1.94318	1.58165	1.88038	1.74118
Potri.001G011700	6.98569	6.46353	6.85152	6.69911	6.58975	6.64654	6.69046	6.73286	6.80847	7.77579	7.75335	7.66888	7.53822	7.61931	7.4815	7.54338	7.54172	7.37788
Potri.001G011800	5.26316	5.01058	5.02678	5.09453	5.21442	5.29712	5.35718	5.235	5.29322	5.22209	5.11863	4.86983	5.07024	4.96287	4.87084	5.11488	4.89772	4.78071
Potri.001G011900	7.3219	7.45036	7.39004	7.34389	7.38394	7.28171	7.32834	7.27504	7.29494	7.51163	7.54397	7.40614	7.35849	7.57983	7.48863	7.38098	7.29889	7.20926
Potri.001G012200	5.63955	5.86407	5.69521	5.13197	5.16763	5.25041	5.09429	5.29285	5.51081	6.34914	6.21638	6.52742	6.13065	6.31387	6.45432	5.75509	5.80148	5.78202
Potri.001G012300	0.515985	1.34689	1.16975	1.26393	0.747542	0.913479	0.8469	0.694535	0.439566	1.38214	1.39801	1.18523	1.16963	0.683471	0.95132	1.4358	0.685323	1.1092
Potri.001G012401	0.260532	-0.773303	-0.22175	-0.102193	0.269055	0.197465	0.688461	-0.0299671	-0.13144	-0.492441	-0.094066	-0.0706999	-0.729984	-0.267618	-0.296031	0.256179	0.0390467	0.583497
Potri.001G012700	0.921489	1.39066	-0.22175	1.1087	1.10624	0.527513	1.20981	0.882732	1.37705	1.11985	0.943439	0.689825	1.04724	1.54501	1.37099	1.71411	0.826969	-0.639238
Potri.001G012800	4.42901	4.24163	4.32027	4.04689	3.99062	4.21238	4.03885	4.16125	4.33912	4.72752	4.8047	4.51136	4.5454	4.7619	4.83593	4.57213	4.75877	4.67864
Potri.001G012901	1.61085	2.26771	2.4094	2.37237	1.71819	2.39871	2.59799	1.71019	1.64584	1.38214	1.81231	1.94867	1.76904	1.51522	2.1694	1.92014	1.42566	1.7269
Potri.001G013200	1.23767	1.92491	2.06997	1.40407	1.61036	1.68257	1.857	1.83702	1.76353	1.41181	1.78962	1.18523	1.54616	1.35627	1.42209	0.701352	1.18373	1.33319
Potri.001G013300	3.51199	3.16474	3.82067	3.647	3.7425	3.53738	3.52684	3.85143	4.12858	3.46677	3.57891	3.45338	3.51834	3.28933	3.7497	3.80012	3.48927	3.49589
Potri.001G013400	5.81035	6.05636	5.67701	6.10756	5.93775	5.93034	6.0968	5.85876	5.97053	3.92339	4.34961	3.76528	4.29503	4.10197	4.02645	4.20093	4.50839	4.51161
Potri.001G013500	3.08216	3.07371	3.12873	2.75049	3.06369	3.17497	2.51779	3.42137	3.24982	4.58503	4.4722	4.85453	4.45201	4.33298	4.68718	3.77759	4.40487	4.35323
Potri.001G013600	2.42622	2.54449	2.50686	2.52344	2.46404	2.72241	2.42033	2.3113	2.26716	2.20496	2.07872	1.79229	2.50202	2.12082	2.39079	2.38506	2.3004	2.2902
Potri.001G013700	3.86586	4.02962	3.95624	4.20216	4.1377	4.13583	4.31112	4.1368	4.19991	3.48782	3.81063	3.7746	3.77768	3.78994	3.64604	4.02081	3.80396	3.9662
Potri.001G013800	5.97552	5.93783	5.99304	5.88841	5.89817	5.90749	5.94955	5.86621	5.72182	6.09739	6.24688	6.05846	5.93744	6.02374	5.93441	5.87137	6.0832	5.95439
Potri.001G013900	7.67904	7.33119	7.5657	7.63334	7.57425	7.60315	7.72293	7.64456	7.70114	7.46108	7.52264	7.52479	7.43268	7.40962	7.42233	7.42936	7.40719	7.19862
Potri.001G014000	3.81127	3.60642	4.26562	3.79013	3.75774	3.72594	3.91461	4.02467	3.98249	4.49087	4.53492	4.55258	4.58259	4.19416	4.19387	4.4681	4.62937	4.48851
Potri.001G014050	2.88478	2.99082	2.663	2.54379	2.46404	2.73843	2.77599	2.65908	2.71959	3.58869	3.57228	3.31333	3.3983	3.30682	2.92144	3.17587	3.47857	3.22312
Potri.001G014301	-0.788064	-0.430973	-1.04016	-0.54238	-1.71508	-1.28707	-2.2615	-1.40314	-2.29565	-1.18441	-0.37238	-0.847806	0.0423838	0.0137946	0.357048	0.166534	-0.361056	0.379444
Potri.001G014401	0.979235	-0.033881	0.0609477	0.664384	0.747542	0.527513	1.18034	0.313278	0.237424	1.57807	1.71935	1.71695	1.71647	1.76348	1.69569	2.07599	1.46953	2.33798
Potri.001G014501	-1.89046	0.367549	-0.387012	-1.47393	-0.763825	0.197465	0.8469	-0.407476	-0.442989	0.324762	0.672982	0.908776	0.959479	0.683471	0.725831	1.09065	0.442781	1.31421
Potri.001G014900	-0.788064	0.180752	0.297223	-0.23454	-0.548533	-0.664628	-0.29243	-0.337293	0.124633	2.5366	2.60578	2.51368	2.24792	2.50117	2.72176	2.32418	2.3004	2.13657
Potri.001G015000	4.51449	4.5618	4.69065	4.7005	4.43184	4.4787	4.64627	4.52848	4.4776	5.16225	5.23444	5.35146	5.32413	5.53218	5.43615	5.43105	5.4835	5.54407
Potri.001G015300	-0.607198	0.938775	-0.387012	0.507488	0.21117	0.733365	0.251763	0.0767092	-0.442989	-0.730981	-0.59308	-0.539915	-0.590969	-0.267618	-0.782561	0.256179	0.151055	0.184145
Potri.001G015500	4.53389	5.33007	4.43614	4.70502	4.87322	4.5485	4.57162	4.19716	4.57204	5.82016	5.94334	5.47236	5.38645	5.85562	6.10146	5.35446	5.64048	4.99108
Potri.001G015601	-0.788064	-0.154495	-1.04016	1.85853	-0.763825	-1.0485	-1.5193	-1.40314	-1.77432	0.444439	0.459644	-0.635427	-0.883836	0.249172	0.303543	-0.0314251	0.351939	-0.795426
Potri.001G015700	-1.23643	-0.9807	-1.34571	-0.934239	-1.95907	-0.664628	-2.2615	-0.728318	-1.09036	0.50075	0.901739	1.39313	0.349092	0.45148	0.804975	0.495869	0.826969	1.1092
Potri.001G015900	5.10029	4.9089	4.97663	5.09108	5.18088	5.19053	5.20818	5.11809	5.14567	4.84365	4.84652	4.89355	4.88613	4.98749	4.98782	5.09679	5.06077	5.09484
Potri.001G016032	0.921489	0.681251	1.16975	0.736865	0.747542	1.17123	1.18034	1.07516	1.27504	0.79903	0.570253	0.766561	0.416564	0.883273	0.190184	1.04106	0.442781	0.99463
Potri.001G016200	1.13978	0.878574	1.28413	0.995078	0.973264	1.30632	1.18034	1.51532	1.10708	5.72587	5.23024	5.9361	5.98545	5.01702	5.48203	6.00668	5.54118	6.08753
Potri.001G016300	5.07403	5.35238	5.35261	5.31771	5.73958	5.40894	5.62802	5.70614	5.57929	4.7711	4.21137	4.93985	5.04381	4.63606	4.82648	5.24922	4.81086	5.1654
Potri.001G016600	6.14751	6.00448	5.94168	5.85827	5.78244	5.81421	5.83956	5.8314	5.85595	5.67018	5.65572	6.05655	5.45625	5.68215	5.68396	5.52196	5.66663	5.44063
Potri.001G016700	-0.9949	0.277172	-0.788151	-0.934239	-1.71508	-0.843833	-1.03163	-0.920188	-1.39219	0.0507501	0.339846	0.766561	0.349092	0.387145	-0.215711	-0.0314251	0.442781	0.265464
Potri.001G016800	-0.9949	-0.9807	-1.34571	-1.84508	-1.71508	-1.57308	-1.3378	-1.55418	-3.12003	-0.866883	-1.00418	-0.365996	-0.590969	-0.756005	-0.567904	-0.533989	-0.916604	-1.67734
Potri.001G017000	2.69102	3.48044	2.55322	2.94661	2.67144	2.72241	2.69495	2.41661	2.51104	5.53851	5.80173	4.66709	4.88315	5.46169	5.30955	4.88829	5.42064	4.80811
Potri.001G017100	2.56469	2.40208	2.50686	2.93125	3.00528	2.81596	2.89868	2.89604	2.41838	-0.0267346	-0.0120693	-0.737712	0.0423838	0.319807	-0.471473	0.256179	-0.523571	-0.196561
Potri.001G017300	7.26137	7.26586	7.21724	7.31014	7.35541	7.33536	7.2454	7.24605	7.13124	6.27438	6.2696	6.21641	6.21004	6.18853	5.81998	6.36382	6.20662	6.33952
Potri.001G017500	4.80534	5.48699	5.18973	4.39368	4.73114	5.12197	3.85524	5.05425	5.00936	2.56329	2.59273	3.94936	3.13341	3.0506	3.16591	2.32418	3.19475	3.55369
Potri.001G017600	0.515985	1.10563	0.678098	0.130845	1.04128	0.527513	0.251763	1.31196	0.774686	-1.01693	-2.15456	-0.635427	-0.347639	-0.167589	-1.03484	-0.14162	-0.916604	-0.567059
Potri.001G017900	-0.9949	0.452597	-0.573684	-0.934239	-1.16243	-1.28707	-1.72695	-0.920188	-1.77432	-2.56333	-2.15456	-0.847806	-1.74671	-2.51738	-1.52211	-1.31175	-0.916604	-0.970599
Potri.001G018200	7.70012	7.96549	7.66471	7.76915	7.74237	7.77801	7.90988	7.45701	7.50878	6.84612	7.03172	7.00967	6.85024	7.10728	6.9462	6.92736	6.96329	6.90231
Potri.001G018300	0.732937	1.10563	0.591886	0.664384	0.150866	1.02216	0.193953	0.59035	0.342032	-0.386497	-0.59308	0.689825	-0.883836	-0.267618	0.00146391	-0.39101	-0.523571	-0.432707
Potri.001G018500	3.24403	3.46004	3.63913	3.48809	3.4921	3.49085	3.42373	3.42137	3.78324	3.62714	3.88742	3.52139	3.95833	3.85084	3.70397	3.85853	3.48927	3.80555
Potri.001G018600	5.11647	5.06561	5.13363	5.1553	5.19402	5.22221	5.31543	5.19707	5.33185	4.66729	4.49341	4.65957	4.87717	4.52833	4.5066	5.0754	4.65809	4.91908
Potri.001G018700	5.73273	5.01058	5.70551	5.36421	5.35469	5.46056	5.49371	5.52134	5.41813	3.81652	3.63088	4.53349	3.90059	3.53178	3.68318	3.60064	3.80396	4.1217
Potri.001G018800	3.24403	3.34239	3.24628	3.10561	3.37177	3.0132	3.27832	3.2266	3.30263	3.57564	3.65618	3.43587	3.73866	3.50929	3.51682	3.48488	3.41268	3.47467
Potri.001G019000	5.64848	5.63079	5.64257	5.53146	5.58294	5.52431	5.58228	5.43499	5.53584	5.26945	5.35908	5.08362	5.02501	5.28097	5.00049	5.11787	5.22974	5.05108
Potri.001G019100	4.68035	4.96788	4.92467	4.52229	4.62431	4.61074	4.73761	4.77416	5.15288	3.26208	2.75375	3.61774	2.96334	2.90886	3.10466	3.49412	2.70087	3.42244
Potri.001G019200	2.24975	2.44422	2.30489	1.95284	2.20701	2.18156	2.04858	2.23273	1.90685	2.2873	2.15169	2.23184	2.04967	2.12082	1.77646	2.1004	1.74414	2.0125
Potri.001G019400	1.08822	0.077423	0.759447	0.130845	0.21117	0.371907	0.729732	-0.0864169	0.342032	-0.606787	-0.37238	-0.635427	0.766097	-0.0740485	-0.0673583	0.823695	0.685323	0.184145
Potri.001G019500	-0.170523	0.277172	-0.0734877	-0.102193	0.619888	0.451807	0.688461	0.398016	0.124633	2.57645	2.85555	2.60009	2.70456	2.34058	2.82979	2.65603	2.43925	2.56373
Potri.001G019600	1.96538	2.09328	1.93642	1.95284	1.73882	0.913479	1.72035	1.67666	1.5177	1.79625	1.67052	1.8984	1.45282	1.86145	1.77646	1.18498	1.55346	1.97673
Potri.001G019700	2.34068	0.878574	1.78922	1.85853	1.9482	0.855904	2.49404	1.33363	0.124633	0.886166	0.901739	0.689825	1.28244	0.973672	3.21744	0.989714	2.11946	0.762233
Potri.001G020200	2.74196	2.69171	2.70468	2.80207	2.78491	2.67326	2.99492	2.64181	2.66013	3.34901	3.49727	3.16531	3.65033	3.76484	3.28111	3.51243	3.55183	3.44443
Potri.001G020300	7.68393	7.82751	7.82741	7.67659	7.89004	7.79726	7.73438	7.88602	7.91284	6.5342	6.1578	6.72362	6.61288	6.35018	6.33689	6.76027	6.3188	6.68074
Potri.001G020501	-3.12003	-2.37061	-3.12003	-1.47393	-2.62227	-0.231207	-2.2615	-2.13434	-2.29565	0.444439	0.814539	0.431594	0.713411	0.387145	0.190184	0.636056	-0.215008	0.00631364
Potri.001G020600	-0.301923	-0.592008	-0.573684	0.130845	0.269055	0.733365	0.412469	-0.337293	0.237424	-1.18441	-0.478514	-0.635427	-0.239812	-0.491243	-0.567904	0.0709471	-0.361056	0.342443
Potri.001G020700	2.77494	2.03931	2.24965	2.60316	2.73444	2.56962	2.78581	2.92489	3.00096	2.94447	2.75375	2.85855	2.66348	3.15088	2.68038	2.81198	2.84107	2.73768
Potri.001G020900	0.861336	0.681251	0.500193	1.21402	0.429955	0.855904	0.645975	0.660636	0.774686	1.67913	1.27275	1.596	1.38706	1.01683	1.14628	1.27352	1.51211	1.31421
Potri.001G021000	1.32934	2.84114	2.33174	1.79205	1.91232	2.03361	1.61416	1.93952	1.94056	0.385841	0.516008	1.24008	0.816926	0.45148	0.303543	0.0709471	0.685323	0.817208
Potri.001G021100	3.53142	3.11343	3.34182	3.33306	3.10401	3.23266	3.43	3.39068	3.18098	3.35665	3.40327	3.12215	3.21147	3.17965	3.36839	3.23219	3.41268	3.31671
Potri.001G021300	1.45676	0.878574	1.58122	0.331423	1.67602	1.80932	1.02323	1.31196	0.342032	0.444439	0.339846	1.50934	0.816926	0.973672	1.49551	1.18498	1.01635	0.99463
Potri.001G021500	3.75452	3.73081	3.69189	3.60888	3.73738	3.5913	3.57293	3.43647	3.83793	3.92339	3.78218	3.5379	3.73206	3.65301	3.63525	3.68377	3.83783	3.6286
Potri.001G021600	2.02143	2.3139	1.66805	1.82567	1.69726	1.95353	1.61416	1.55276	2.00571	2.23846	2.51189	2.20452	2.02826	1.90805	2.32519	2.05115	2.00487	2.03587
Potri.001G022400	3.80329	3.83744	3.50403	3.57962	3.43635	3.65176	3.33291	3.56573	3.66722	4.06083	4.06793	3.86898	3.7968	3.90927	3.98457	3.7547	4.08349	3.72159
Potri.001G022500	5.37225	5.29595	5.55699	5.25739	5.25616	5.3476	5.23171	5.4224	5.46232	5.78091	5.67596	5.75139	5.52091	5.61176	5.61837	5.41896	5.57672	5.38486
Potri.001G022601	-1.23643	-0.592008	-0.22175	-0.380264	-0.763825	-0.0010078	0.462292	0.0243568	0.0022702	0.194252	0.339846	-0.0706999	0.125387	-0.756005	-0.0673583	-0.0314251	-0.0823956	0.265464
Potri.001G022700	5.9065	5.71281	5.91751	5.9003	5.88434	6.00176	5.96475	5.94314	5.90587	4.9637	5.00999	5.27472	5.27725	5.18253	5.18008	5.25195	5.23928	5.1812
Potri.001G022900	-0.446501	0.180752	-0.387012	0.019026	-0.275981	-0.231207	0.557055	0.0243568	0.342032	-0.0267346	-0.094066	0.282785	-0.46418	-0.491243	0.00146391	0.256179	-0.523571	-0.143106
Potri.001G023000	3.32421	2.8877	3.21777	3.10561	3.42366	3.1271	3.10879	3.04143	3.12343	3.26208	3.34223	3.20031	3.47943	3.26268	3.41958	3.31796	3.446	3.43567
Potri.001G023100	4.21135	4.24759	4.20157	4.45405	4.22803	4.40534	4.38402	4.13062	4.14313	5.57011	5.78463	5.53128	5.45224	5.58512	5.39037	5.52196	5.53086	5.51941
Potri.001G023500	3.29039	2.61998	4.02365	3.66569	3.98631	3.52819	3.10095	4.24941	4.25454	4.84093	4.56862	5.01844	4.72912	4.15606	4.24798	4.82743	4.22459	4.62573
Potri.001G023800	1.53586	2.17063	1.48882	1.49046	1.46933	1.38983	1.47547	1.31196	1.27504	0.657585	0.622531	1.75511	1.12998	1.32227	1.34474	1.13858	0.892897	1.23567
Potri.001G023900	-0.607198	-1.51437	-0.22175	-1.47393	-2.25289	-0.505243	-1.3378	-1.7229	-1.77432	-0.287803	-0.853749	-0.365996	-1.74671	-1.27503	-0.782561	-1.07466	-0.916604	-1.53284
Potri.001G024000	3.20825	3.43935	3.2321	3.48809	3.2762	3.53738	3.48527	3.39068	3.36603	3.32581	3.49025	3.24792	3.47152	3.48644	3.55739	3.5033	3.45694	3.50847
Potri.001G024100	6.03459	6.31529	6.0668	5.98644	5.98601	5.96988	6.03538	5.93341	5.96848	5.86376	5.82283	6.04119	5.97149	5.85414	5.92669	6.09285	6.01267	6.19002
Potri.001G024200	6.88826	6.56729	6.79235	7.0091	7.022	6.94804	7.11616	7.06231	6.92673	6.46335	6.5304	6.47621	6.42189	6.47633	6.21268	6.32938	6.30222	6.24118
Potri.001G024300	6.68853	6.51634	6.72686	6.86394	6.83823	6.78601	6.8673	6.8151	6.79817	5.06055	5.0841	5.21265	4.92719	5.07433	4.98994	5.50834	5.21048	5.21358
Potri.001G024500	2.48719	2.40208	3.05008	2.81887	2.52471	2.35782	2.2321	2.85915	2.55523	2.77216	2.86643	2.88461	2.70456	2.89736	2.95653	2.82669	3.01398	3.1554
Potri.001G024600	5.32013	5.17915	5.33945	5.3841	5.51579	5.41643	5.66572	5.32837	5.37255	4.8545	5.14345	4.94811	5.0331	4.86588	4.67143	5.29753	5.09968	5.13867
Potri.001G024800	3.19613	3.23845	2.86029	3.56973	3.19641	3.34154	3.52684	3.35403	3.24982	4.28181	3.93986	4.18777	4.57523	3.90927	4.09498	4.56776	4.1524	4.55875
Potri.001G024900	6.80389	6.69168	6.54809	7.14682	6.72581	6.87927	7.12198	6.77852	6.98544	7.59725	7.31394	7.30284	7.85485	7.29211	7.51756	7.54671	7.323	7.76672
Potri.001G025100	10.2577	10.1938	10.2345	10.1685	10.1563	10.1948	10.2313	10.0963	10.0145	8.12554	8.56977	8.24333	8.13483	8.61538	8.15663	8.69344	8.49658	8.48528
Potri.001G025200	-0.607198	0.077423	-0.387012	-0.934239	-0.763825	-0.361729	-0.667819	-0.206409	-0.628266	-2.16263	-1.83963	-0.847806	-1.74671	-2.09358	-2.62903	-2.41909	-1.16227	-1.06687
Potri.001G025300	3.78722	3.7393	4.11148	3.49855	3.76279	3.87105	3.46708	4.21187	4.26122	4.14716	3.98049	4.01374	4.15882	4.11692	4.36033	3.65109	4.11145	4.37858
Potri.001G025400	4.99225	5.02453	5.05122	5.05255	5.00894	5.25041	5.31881	4.92635	4.95266	4.32533	4.1942	4.22564	4.39878	4.21284	4.09891	4.52331	4.26871	4.52406
Potri.001G025500	0.921489	0.815751	1.10896	0.805879	1.39328	0.733365	1.37499	1.51532	0.847575	0.385841	0.943439	0.64987	0.0423838	0.572133	0.842976	0.636056	1.07433	0.817208
Potri.001G025601	5.15769	4.97148	5.18973	5.14867	5.03628	5.10662	5.26368	5.05588	4.98129	5.17095	5.22179	4.8785	5.18594	5.25642	5.05209	5.41654	5.25189	5.23013
Potri.001G026000	4.39228	4.41588	4.19427	4.30706	4.2747	4.25754	4.41598	4.29432	4.23429	3.94891	3.99047	3.70806	3.73866	4.00348	3.99304	3.80755	3.62155	3.84577
Potri.001G026100	4.74836	4.99294	4.72143	4.77983	4.7234	4.68701	4.72491	4.77812	4.68076	4.93078	4.97774	4.97463	4.79081	4.92088	5.04803	4.83473	4.93732	4.944
Potri.001G026200	0.435756	0.608986	0.678098	0.588068	1.13766	0.451807	0.808891	0.313278	1.04645	0.843256	0.516008	0.431594	0.913508	0.319807	0.40864	0.881183	0.685323	0.73394
Potri.001G026300	5.37225	5.46669	5.43849	5.21678	5.27394	5.4214	5.22451	5.62166	5.508	5.75075	5.50721	5.81487	5.60104	5.61878	5.77646	5.71415	5.62359	5.64818
Potri.001G026400	0.350803	0.996564	0.183917	1.1087	1.07413	1.02216	0.688461	0.694535	0.342032	0.260982	0.672982	1.00693	0.866025	0.835856	0.985699	0.936469	1.18373	1.42454
Potri.001G026501	0.260532	1.10563	-0.387012	0.507488	0.269055	-0.505243	0.462292	-0.270367	0.237424	1.55165	1.09914	0.64987	1.20822	1.17762	1.17636	1.27352	1.46953	1.19473
Potri.001G026600	5.2189	5.22822	5.01854	5.4148	5.28801	5.24201	5.46192	5.25785	5.13115	5.06988	5.0841	5.12246	5.21702	5.32885	5.15952	5.41896	5.27988	5.29935
Potri.001G026700	3.53142	3.07371	3.12873	3.02106	3.17386	3.07758	2.96066	3.11211	3.22268	3.26208	3.27031	3.44757	3.19235	3.19852	3.46293	3.47558	3.29569	3.37742
Potri.001G026800	4.61355	4.45763	4.7908	4.36538	4.46627	4.57551	4.57446	4.62832	4.50603	4.82998	4.91624	4.64694	4.69895	4.83003	4.71563	4.64447	4.75434	4.75982
Potri.001G026900	2.5457	3.06022	2.45895	2.04136	2.20701	2.605	1.72035	2.16179	2.03721	2.65299	2.42624	3.38809	2.83359	2.81417	2.92144	2.95271	2.77267	2.91196
Potri.001G027000	1.96538	2.46484	1.93642	1.64912	1.36701	1.92582	1.96464	2.68461	2.63975	0.260982	0.0655166	0.229563	0.416564	0.387145	0.985699	0.495869	0.892897	0.450717
Potri.001G027232	4.5096	4.26533	4.48479	4.18283	4.16082	4.34907	4.22715	4.47096	4.10647	4.84909	5.00014	4.84351	4.82846	4.79016	4.66879	4.68539	5.02446	4.78417
Potri.001G027400	7.18673	7.59651	7.05755	7.06648	7.21797	7.00378	7.17804	6.79033	6.86333	7.50777	7.73158	7.13526	7.03467	7.39436	7.38337	6.8655	7.23836	6.77661
Potri.001G027600	5.38031	4.97508	5.21879	5.51867	5.37131	5.30252	5.54808	5.33779	5.34764	6.40276	6.48876	6.31949	6.34063	6.26324	6.17313	6.3575	6.29614	6.13022
Potri.001G027900	0.591985	0.878574	0.500193	1.53179	0.619888	0.101639	0.557055	1.19841	1.10708	-1.37393	-0.273522	-0.737712	-0.46418	-0.756005	-0.296031	-1.94939	-0.706744	-0.880355
Potri.001G028000	4.30465	4.35643	4.32027	4.20855	4.28876	4.37492	4.32801	4.5024	4.35796	4.56206	4.51085	4.98471	4.87418	4.69704	4.75353	4.83109	4.81086	4.86629
Potri.001G028100	2.92941	2.94753	3.21777	2.81887	2.90844	2.51487	2.71564	2.85915	2.9849	3.318	3.2118	3.48779	3.38993	2.88577	3.13561	3.46621	3.35537	3.2282
Potri.001G028200	3.20825	3.89935	4.00709	2.43906	2.76494	3.2551	1.80002	3.53799	4.14313	2.34995	2.22114	3.82481	3.01867	2.35747	3.02425	1.58165	2.09165	2.57175
Potri.001G028300	3.2322	3.46004	3.34182	3.13273	3.2477	3.07758	3.32619	3.16143	2.90177	2.78356	2.45536	2.96821	2.83359	2.90886	2.73192	3.14099	2.58598	2.94319
Potri.001G028400	4.87545	5.66905	4.92467	4.84277	5.20703	4.95378	4.61357	4.97198	5.05624	3.90264	3.14188	3.75119	3.78408	3.61138	3.71938	3.77759	3.16837	3.80895
Potri.001G028500	1.90707	0.750068	1.53576	1.61106	1.22799	1.80932	1.11953	2.3754	2.21302	5.21789	5.18097	5.31679	5.08586	4.92655	5.28388	4.27786	4.76758	4.98659
Potri.001G028750	1.75006	1.80064	1.53576	1.72235	1.61036	1.46877	1.65758	1.57113	1.94056	0.843256	0.400988	0.522904	0.766097	1.01683	1.05209	0.636056	0.955944	0.99463
Potri.001G029300	3.29039	3.69635	3.59549	3.68413	3.70629	3.55558	3.601	3.47111	3.54105	4.46986	4.27808	4.13447	4.24022	4.12187	4.09498	4.14921	4.14565	4.08577
Potri.001G029400	2.65604	2.52499	2.59814	2.8681	2.97951	2.78545	2.31579	2.70969	2.24035	3.1954	3.00087	3.03177	3.09273	3.20786	3.21019	3.10525	3.28345	3.14469
Potri.001G029500	-0.788064	0.367549	-1.34571	0.019026	-0.195484	0.451807	0.193953	-0.481248	-1.09036	0.50075	0.459644	-0.286315	0.713411	1.05874	0.247976	-0.0314251	-0.706744	0.0528684
Potri.001G029600	6.80987	6.78892	6.88702	6.83224	6.86193	6.83619	6.83398	6.85966	6.79702	6.90989	6.83804	6.78313	6.86616	6.86678	6.79871	6.8083	6.92145	6.7335
Potri.001G029800	4.18705	4.35643	4.04002	4.12998	4.16463	4.15386	4.14944	4.14295	4.06122	4.50125	4.51432	4.46318	4.36074	4.38332	4.41496	4.2563	4.52927	4.48427
Potri.001G029900	5.88966	5.95797	6.0608	5.8542	5.86571	5.94939	5.87103	6.07284	6.01274	5.61544	5.6852	5.80467	5.73097	5.6788	5.68919	5.50148	5.53603	5.70576
Potri.001G030000	5.44322	4.78729	5.30937	5.5517	5.22907	5.40644	5.23351	5.70821	5.73389	5.5832	5.63995	5.4795	5.51708	5.48877	5.47599	5.53545	5.44831	5.62333
Potri.001G030100	6.86547	6.75897	6.91725	7.00361	6.86604	6.96601	7.00499	6.87268	6.89053	6.94202	7.00489	6.99629	7.02592	7.10103	7.03557	7.1225	7.00208	6.96603
Potri.001G030200	3.56952	3.34239	3.63913	3.34471	3.32478	3.30973	3.15497	3.5703	3.39063	4.4804	4.47576	4.41035	4.37353	4.59036	4.83121	4.56776	4.66282	4.64295
Potri.001G030300	3.52174	3.10031	3.43142	3.17247	3.37836	3.35199	3.31945	3.4163	3.59497	3.43099	3.58551	3.59688	3.4149	3.50929	3.67793	3.39892	3.36702	3.69981
Potri.001G030750	4.46482	4.37289	4.50852	4.32481	4.30268	4.35427	4.16456	4.49761	4.55037	5.59133	5.66976	5.39592	5.28178	5.51158	5.4377	5.43825	5.48884	5.33981
Potri.001G030900	5.88589	6.07492	5.9633	5.98829	5.973	6.09491	6.06289	6.08248	5.97866	6.84272	6.79242	6.79806	6.8938	6.77312	6.79204	6.92052	6.80962	6.84806
Potri.001G031400	6.10437	6.0949	6.12743	6.08864	5.95328	6.13631	6.02919	5.9771	6.02457	6.44732	6.31697	6.34004	6.23362	6.25538	6.13631	6.26605	6.15717	6.22475
Potri.001G031500	4.44958	4.14272	4.3068	4.512	4.5764	4.32275	4.41913	4.5024	4.58276	3.91305	3.70549	4.06021	4.16864	3.97093	3.99726	4.14921	3.95048	4.05465
Potri.001G031700	5.30327	5.31595	5.40095	5.19765	5.16573	5.15517	5.18426	5.11965	5.22988	5.3406	5.40084	5.28617	5.23816	5.22226	5.06018	5.11488	5.27988	5.18904
Potri.001G031800	9.24335	9.4975	9.34386	9.28123	9.50129	9.26043	9.32115	9.35504	9.17971	4.6456	4.80753	4.83907	4.27245	4.77453	4.49471	4.93654	4.57015	4.87442
Potri.001G032000	4.92772	4.74997	4.8799	4.93808	4.84733	4.76728	4.99412	4.64142	4.63001	4.81895	5.13897	4.80764	4.79399	5.00099	4.77088	5.04428	4.91369	4.88571
Potri.001G032200	4.11159	3.58774	4.00709	4.01809	3.81715	3.73396	3.72353	4.09299	3.84685	3.14329	3.07779	3.52692	3.31235	3.17965	2.92144	3.03099	3.19475	3.03881
Potri.001G032300	0.591985	0.996564	1.10896	-0.380264	0.479833	0.371907	0.645975	0.0767092	0.530921	-2.56333	-2.55799	-1.57637	-1.74671	-2.51738	-1.97191	-1.07466	-0.916604	-1.4015
Potri.001G032400	0.664182	0.815751	1.3901	1.05301	1.39328	0.527513	1.18034	-0.337293	0.0022702	-1.37393	-0.59308	-1.09694	-1.05608	-1.08053	0.40864	-1.31175	-1.8318	-0.432707
Potri.001G032500	4.74836	4.73732	5.1488	4.27699	4.0863	4.74367	4.03061	4.35387	4.22748	2.8716	3.09639	3.85587	2.42219	3.50929	3.36186	2.07599	3.1415	3.0096
Potri.001G032566	-1.23643	-0.286121	-1.73386	-0.934239	-1.01698	-1.57308	-0.779198	-1.7229	-1.09036	-2.56333	-1.36226	-1.23975	-0.729984	-2.09358	-1.34077	-1.07466	-0.706744	-1.17002
Potri.001G032683	-1.5267	-0.430973	-1.34571	-0.725046	-0.548533	-1.0485	-0.0636712	-0.558996	-1.09036	-1.84938	-1.17214	-1.57637	-0.729984	-1.27503	-2.26338	-0.260933	-0.523571	-0.880355
Potri.001G032800	5.24855	5.68672	5.28554	5.66748	5.61259	5.35801	5.45886	5.55518	5.47387	4.7422	4.61774	4.74027	4.96712	4.79637	4.76595	5.09982	4.75434	4.86955
Potri.001G032900	4.12444	4.42117	4.31355	4.11646	4.07417	4.22948	4.21266	4.2551	4.14313	6.25405	6.35899	6.11642	6.20409	6.21888	6.1572	6.26605	6.11635	6.16441
Potri.001G033200	4.90555	4.96064	4.7908	4.89518	4.84019	4.94691	5.12748	4.81518	4.79574	4.9637	5.07943	4.88282	4.95583	4.95179	4.93602	5.07232	5.03545	5.02796
Potri.001G033400	-0.607198	-1.223	-1.73386	-1.179	-1.16243	-1.57308	-1.3378	-0.920188	-0.442989	-1.59215	-1.36226	-2.01623	-1.05608	-1.08053	-1.52211	-1.94939	-2.33666	-1.4015
Potri.001G033500	3.99045	3.61567	4.03186	3.81545	3.58048	3.69344	3.73371	3.6372	3.91626	5.7551	5.78463	5.59184	5.41766	5.62402	5.34474	5.28693	5.56159	5.33628
Potri.001G033600	4.77713	4.79545	4.95088	4.78839	4.87555	4.87627	5.0724	4.97888	5.01332	4.68563	4.68996	4.79166	4.76516	4.68036	4.7105	4.8671	4.60499	4.75982
Potri.001G033800	1.93652	1.51451	1.44031	2.0697	1.44442	1.71532	2.24639	1.6596	1.83697	1.44089	1.71935	1.82853	1.68944	1.05874	1.69569	2.34476	1.84751	2.38422
Potri.001G033900	3.79528	3.63399	3.73275	3.74691	4.04961	3.81927	3.62854	3.65021	3.87327	3.2702	3.16849	3.24122	3.49512	3.35807	3.16591	3.17587	3.27111	3.35901
Potri.001G034200	5.58944	5.5726	5.6073	5.71311	5.91413	5.72859	5.84661	5.98226	5.97256	5.01051	5.03672	5.0321	4.9473	5.03288	5.08814	5.1357	4.98344	5.02066
Potri.001G034300	5.95047	5.95979	5.959	6.03036	6.02328	5.84043	5.93308	5.90383	5.90587	6.25405	6.23329	5.91835	6.03459	6.00511	5.81042	6.0002	5.99026	5.80939
Potri.001G034400	5.80637	5.71065	6.04669	5.59865	5.72673	5.70024	5.56955	5.88101	5.92072	5.99697	5.97384	5.92986	5.99376	5.91387	6.20084	5.83182	5.95789	6.03704
Potri.001G034600	1.28423	1.59153	1.53576	1.40407	1.65446	1.74734	1.47547	1.74296	1.76353	3.16087	2.85555	2.57896	2.54788	2.51629	2.73192	2.57124	2.66358	2.61117
Potri.001G034700	3.73789	3.89935	4.05621	4.0108	3.94251	3.96254	3.94559	3.9211	3.89062	3.89741	4.1143	3.97384	4.11887	4.20353	3.99304	4.11368	4.01111	4.0111
Potri.001G034900	0.435756	-0.033881	0.183917	-0.23454	0.528045	0.287321	0.412469	0.0243568	0.439566	0.927837	1.09914	0.942243	0.278309	0.786828	0.804975	0.0709471	0.351939	0.843929
Potri.001G034933	1.81493	2.03931	1.70958	1.79205	1.98321	2.03361	2.09669	2.18583	2.15676	2.17066	2.22114	2.19067	2.33768	2.32349	2.36491	2.14802	2.22561	2.2307
Potri.001G034966	1.13978	0.750068	1.33809	0.871741	1.04128	0.667958	1.05605	0.853022	1.27504	1.11985	0.983968	1.50934	1.0892	0.786828	1.31801	0.989714	1.23547	1.27547
Potri.001G035000	2.27303	1.47439	2.33174	2.12476	2.03417	2.2502	2.21767	2.3754	2.31935	2.65299	2.69393	2.61053	2.66348	2.40698	2.45355	3.0686	2.73721	2.69429
Potri.001G035200	7.1542	7.08372	7.01987	7.05767	7.02882	6.96771	7.01598	6.92314	6.92041	6.54846	6.71101	6.64831	6.52581	6.66111	6.57424	6.45538	6.67088	6.39985
Potri.001G035300	0.979235	0.452597	1.22807	0.588068	0.619888	1.07358	0.645975	0.940378	0.847575	0.444439	0.858798	0.64987	1.28244	0.883273	0.247976	0.936469	0.955944	0.817208
Potri.001G035500	4.15609	3.9946	4.07222	3.90468	4.07823	3.6852	3.88751	3.98755	4.15754	3.17824	3.20324	3.05491	3.19235	2.8623	3.18082	3.15271	3.155	2.99179
Potri.001G035600	0.435756	0.996564	0.402274	-0.934239	0.479833	-0.111521	-0.667819	0.0243568	0.616835	-1.59215	-1.00418	-0.967002	-1.74671	-1.76641	-1.72955	-1.59562	-2.33666	-1.06687
Potri.001G035700	4.08554	4.14272	3.91245	4.0821	4.20967	3.99624	4.09914	4.13062	3.89922	3.2943	3.57891	3.55963	3.71875	3.43168	3.45068	3.53946	3.446	3.53331
Potri.001G035800	5.43292	5.3879	5.72589	5.34984	5.52621	5.522	5.39455	5.52841	5.6421	4.91532	4.78477	4.93985	4.87117	4.77767	5.09012	5.08766	4.95671	4.94554
Potri.001G035900	-2.37804	-2.37061	-2.2665	-2.34607	-1.50645	-1.93015	-1.5193	-1.55418	-1.77432	-0.492441	-0.0120693	-1.09694	0.125387	-0.0740485	-0.296031	-0.692712	-0.706744	-0.49832
Potri.001G036000	3.09528	2.87234	3.00074	2.85188	2.89011	2.80079	2.91666	2.80587	2.61908	2.76068	2.95064	2.86729	2.77051	3.06095	2.99923	3.38904	3.11412	3.07873
Potri.001G036100	5.74527	5.51939	5.61278	5.65585	5.58721	5.66505	5.69857	5.64352	5.58995	5.1666	5.11179	5.10225	5.23816	5.19433	4.96215	5.35952	5.15782	5.26144
Potri.001G036400	5.53513	5.39866	5.51954	5.84603	5.68614	5.71651	5.96475	5.76814	5.67252	5.60102	5.59159	5.46949	5.5113	5.53775	5.35629	5.66794	5.36074	5.36885
Potri.001G036500	-0.9949	-1.223	0.0609477	-0.23454	-0.275981	-0.0010078	-0.564426	-0.821066	-0.840893	1.70333	1.61998	1.71695	1.86877	1.32227	1.2347	2.38506	1.3337	1.87675
Potri.001G036600	4.06568	3.80546	4.17216	4.38806	4.60196	4.56656	4.25215	4.44381	4.3007	1.94573	2.35077	2.6312	2.4864	2.23488	2.12382	2.53587	2.32449	2.72336
Potri.001G036700	1.81493	1.76783	1.66805	2.46062	2.33448	2.31573	2.67396	2.08719	2.09823	0.843256	0.339846	0.383676	0.416564	0.736075	0.303543	1.77604	0.528239	1.44214
Potri.001G036800	4.4749	4.47298	4.41746	4.47539	4.29921	4.49293	4.33137	4.3325	4.38269	4.83273	4.91362	4.74738	4.69895	4.81177	4.7758	4.73691	4.61479	4.74925
Potri.001G036900	6.81086	7.30069	6.46565	7.20067	6.99867	6.65078	7.3388	6.66929	6.78082	6.37101	5.86005	5.77712	6.60477	6.26212	6.31846	6.57562	6.1755	6.24619
Potri.001G037000	2.69102	3.20207	2.76502	2.48187	2.73444	2.45796	2.39489	2.14963	2.66013	2.46764	2.30351	2.38573	2.47061	2.21648	2.33855	2.21662	2.1998	2.2103
Potri.001G037101	-0.788064	-0.154495	-1.73386	-1.84508	-0.652167	-0.664628	-1.3378	-0.920188	-0.13144	-0.287803	0.721727	0.0569962	-0.347639	0.513067	-0.215711	0.495869	-0.916604	-0.49832
Potri.001G037200	2.85424	3.25037	2.98392	2.80207	3.09603	2.88954	2.9077	2.75055	2.55523	3.02348	3.0302	3.00034	2.9175	2.89736	2.86715	3.04364	2.60577	3.03301
Potri.001G037300	6.96797	6.83321	7.00535	6.79877	6.7697	6.91671	6.8328	6.88649	6.69701	6.19981	6.3923	6.33217	6.20528	6.45491	6.1815	6.19131	6.35141	6.12682
Potri.001G037500	3.00085	3.00497	2.76502	2.88415	3.15095	2.86056	2.82442	3.08041	3.23631	2.5366	2.69393	2.45692	2.64953	2.777	2.37791	2.62271	2.66358	2.68692
Potri.001G037700	0.435756	0.53291	0.591886	-0.380264	-0.0468284	-0.231207	-0.135968	0.0767092	-0.840893	-1.01693	0.0655166	0.522904	0.866025	-0.267618	-0.381087	-0.14162	-0.916604	0.379444
Potri.001G037900	1.32934	0.996564	1.10896	1.44791	1.04128	1.54362	1.49953	1.35499	1.27504	1.00773	1.59403	1.24008	1.20822	1.32227	0.95132	1.6494	1.59367	1.60721
Potri.001G038000	4.32149	4.40525	4.3068	4.10965	4.28174	4.40534	4.10307	4.46852	4.35796	4.58503	4.61452	4.46318	4.60446	4.61865	4.77088	4.37611	4.58518	4.63723
Potri.001G038100	6.65127	6.70149	6.61109	6.53222	6.6792	6.55905	6.54775	6.4975	6.70561	6.05571	6.1048	6.13553	5.96447	6.07442	6.16659	6.21246	6.03109	6.01517
Potri.001G038750	-0.9949	-0.430973	-0.387012	0.019026	-0.548533	-1.93015	-1.17661	-0.481248	-0.278821	-0.866883	-0.717535	-1.23975	-0.729984	-1.27503	-1.72955	-0.39101	-2.33666	-1.06687
Potri.001G039200	-0.9949	-1.223	-1.34571	-0.934239	-1.32421	-1.93015	-1.03163	-1.40314	-0.840893	-1.01693	-1.83963	-1.39826	-1.74671	-1.4999	-1.34077	-0.871081	-0.706744	-1.53284
Potri.001G039450	1.90707	2.79303	2.53022	2.54379	2.26506	1.98072	1.76074	2.33298	2.00571	1.35185	1.06176	2.20452	1.28244	1.83758	1.69569	1.68212	1.70796	1.44214
Potri.001G039900	-1.5267	0.077423	0.183917	-1.47393	-1.01698	-1.93015	-1.5193	-1.14155	-0.442989	-1.18441	-1.36226	-1.23975	-1.2517	-2.09358	-1.03484	-1.31175	-1.45854	-1.17002
Potri.001G040100	2.02143	2.03931	2.06997	2.01245	2.13101	1.46877	1.94725	2.03523	2.29349	2.77216	3.13289	2.90172	2.62121	2.67291	2.52542	2.4048	2.79007	2.18962
Potri.001G040300	0.350803	0.53291	0.402274	0.871741	1.07413	1.42984	0.688461	1.10066	1.90685	0.194252	0.721727	0.0569962	0.0423838	0.387145	-0.0673583	0.256179	0.0390467	-0.309808
Potri.001G040628	-3.12003	-0.430973	-1.73386	-0.54238	-1.71508	-3.12003	-0.46795	-1.55418	-3.12003	-2.56333	-3.12003	-0.737712	-1.74671	-0.756005	-1.34077	-1.07466	-0.916604	-0.970599
Potri.001G041140	2.07538	1.80064	1.8647	1.75762	1.54156	1.46877	1.49953	1.35499	1.37705	2.5366	2.6568	2.31084	2.11206	2.37416	2.51369	2.00017	2.3004	1.8374
Potri.001G041400	-0.170523	-0.430973	0.183917	-0.725046	-0.548533	-1.57308	-1.03163	-0.641175	-1.09036	-1.59215	-1.83963	-0.539915	-0.590969	-1.08053	-1.17971	-1.94939	-1.16227	-0.880355
Potri.001G041500	-0.0500988	-0.033881	0.759447	0.234617	0.574697	-0.231207	0.6022	0.625921	0.124633	-0.492441	-0.59308	-0.139053	-0.46418	-0.267618	-1.97191	-1.59562	-0.215008	-0.567059
Potri.001G041600	2.83872	2.90289	2.86029	2.78508	2.87154	2.90381	2.95197	2.67615	2.63975	2.33454	2.39652	2.49124	2.30244	2.32349	2.46578	2.53587	2.56591	2.42903
Potri.001G041700	5.05737	4.89757	5.0061	4.69596	4.73628	5.16409	4.35793	4.89024	4.85881	4.46986	4.66525	5.82724	4.67159	5.01968	5.25422	4.83109	5.24244	5.08927
Potri.001G041800	3.93316	4.34535	3.81116	4.70502	4.31304	3.99624	4.51373	3.53799	3.76454	5.14026	5.51932	4.51415	4.91849	5.28097	5.16703	5.00603	5.28296	4.97152
Potri.001G041900	-0.170523	-0.286121	-0.788151	0.331423	0.150866	-0.505243	0.070884	-0.145166	0.0022702	0.324762	0.400988	0.334112	-0.139487	0.249172	-0.139629	0.166534	0.685323	0.73394
Potri.001G042000	1.32934	1.05213	1.44031	0.805879	0.864813	0.451807	0.8469	0.694535	0.697918	1.08344	1.83464	1.44074	1.35302	1.5742	1.65354	1.39691	2.25097	1.1526
Potri.001G042400	1.23767	0.815751	0.678098	0.588068	0.973264	1.12323	1.05605	1.10066	0.616835	0.79903	0.622531	1.21292	1.04724	1.25175	1.14628	1.39691	0.685323	1.1526
Potri.001G042500	-0.170523	0.750068	0.0609477	-0.102193	-0.275981	0.101639	-0.899901	0.0767092	-0.628266	-1.18441	-1.83963	-1.23975	-1.05608	-2.09358	-1.72955	-1.59562	-2.33666	-1.53284
Potri.001G042600	4.88303	3.92189	3.86729	5.15199	5.98708	4.96404	4.28713	6.27261	8.54543	-0.730981	-1.17214	-1.39826	1.57598	-1.08053	0.00146391	-0.692712	-0.706744	-0.309808
Potri.001G042700	0.732937	-0.773303	-0.22175	0.588068	0.21117	-0.664628	-0.779198	0.727656	1.2212	-2.16263	-1.58129	-2.29943	-3.12003	-1.76641	-2.62903	-1.59562	-3.12003	-2.2254
Potri.001G042800	-1.5267	-0.592008	0.0609477	-2.34607	-1.01698	-0.231207	-1.72695	-1.14155	-0.840893	-1.18441	-1.83963	-1.09694	-2.07708	-1.27503	-1.72955	-0.871081	-1.45854	-0.795426
Potri.001G042900	3.81127	3.78101	3.56187	3.68413	3.42366	3.50965	3.80302	3.54265	3.42676	2.93428	2.41146	3.40619	3.17297	3.04018	3.27418	3.24319	3.51043	3.17658
Potri.001G043000	5.36955	5.52431	5.15257	5.06668	5.04666	5.1311	5.31373	4.97371	5.13479	6.07322	6.24167	5.82388	5.8952	6.01179	5.97348	5.74738	5.96558	5.84207
Potri.001G043100	5.44578	6.28807	4.14214	5.34405	4.84733	3.98286	4.31451	3.50494	3.7167	6.86099	7.7592	6.31071	5.93601	7.12588	7.00395	5.573	6.6579	5.8254
Potri.001G043200	3.69545	3.49053	3.27423	3.76435	3.43002	3.53738	3.51508	3.5794	3.66722	3.57564	3.69942	3.73696	3.76479	3.70672	3.71938	3.76237	3.60197	3.66277
Potri.001G043300	0.591985	0.681251	1.10896	0.736865	1.04128	1.30632	0.769854	1.28995	1.16527	0.968338	1.02339	0.431594	0.816926	0.683471	1.14628	0.636056	1.01635	1.17382
Potri.001G043400	3.63386	3.9946	3.75276	3.95872	3.77782	3.81927	4.03474	3.8439	3.67725	3.79417	3.71756	3.48779	3.62915	3.65984	3.71938	3.6428	3.6973	3.77464
Potri.001G043500	0.515985	0.681251	0.836453	1.1087	0.574697	1.46877	1.15026	0.882732	1.16527	2.93428	2.89859	3.06253	2.75756	2.85041	2.77187	3.00537	2.89032	2.86054
Potri.001G043600	-1.5267	-1.223	-1.34571	-1.84508	-1.71508	-1.93015	-2.2615	-3.12003	-0.840893	-1.84938	-0.717535	-0.450337	-1.2517	-1.27503	-0.567904	-1.31175	-0.706744	-0.880355
Potri.001G043700	0.515985	0.815751	0.591886	0.934727	0.747542	-0.505243	1.23869	0.268966	-0.628266	0.753405	0.209192	1.157	0.866025	0.92918	1.20582	0.989714	0.685323	0.817208
Potri.001G044000	7.91186	7.44194	7.87039	7.57461	7.61876	7.76439	7.66394	7.84958	7.77716	7.80579	7.82098	7.77427	7.56866	7.83889	7.65575	7.53668	7.7003	7.42814
Potri.001G044200	1.99368	1.62856	2.03773	1.75762	1.89404	1.71532	1.72035	1.80634	1.87233	2.2712	1.92067	2.02874	2.11206	1.86145	2.15437	2.17125	2.17351	2.16863
Potri.001G044300	8.95489	8.72774	8.92726	8.74974	8.7069	8.64795	8.74394	8.65615	8.65863	8.76378	8.88523	8.64628	8.59873	8.83458	8.60422	8.47132	8.57304	8.17226
Potri.001G044402	1.90707	1.92491	1.82745	1.53179	2.01738	1.64907	2.1279	1.93952	1.87233	1.22387	1.27275	1.596	0.816926	1.05874	0.916102	-0.260933	1.42566	0.843929
Potri.001G044700	3.67812	3.12643	3.57316	3.46694	3.65836	3.70978	3.5385	3.74222	3.7167	2.94447	2.86643	2.84976	3.02949	2.83843	2.80112	3.08092	3.01398	2.87357
Potri.001G044900	1.61085	1.51451	1.58122	1.49046	1.75916	1.26268	2.11238	1.86706	1.90685	2.57645	2.75375	2.27188	2.54788	2.58959	2.81074	2.63946	2.84107	2.89289
Potri.001G045500	-1.23643	-0.773303	-0.788151	-0.725046	-1.32421	-1.28707	-0.135968	-0.558996	-0.840893	-1.84938	-2.15456	-1.23975	-1.05608	-1.4999	-2.62903	-1.94939	-1.8318	-1.17002
Potri.001G046500	3.65172	3.49053	3.84882	3.72925	3.66915	3.43297	3.43625	3.5794	3.57364	4.06083	4.18554	4.24588	3.98636	4.16088	4.00566	3.93518	3.94272	4.06036
Potri.001G046600	4.78929	4.49821	5.11056	4.64508	4.79411	4.71157	4.48389	5.04278	5.24007	5.21999	5.11408	5.06476	5.1591	4.88056	5.31125	4.93993	5.22335	5.19164
Potri.001G046700	4.34365	4.02269	4.22324	4.39368	4.32332	4.36463	4.39368	4.17031	4.48904	4.34469	4.41777	4.50578	4.41124	4.37919	4.23017	4.54571	4.32949	4.57878
Potri.001G046800	1.13978	1.83273	1.44031	1.1087	1.07413	1.64907	1.11953	1.62486	1.47232	-1.18441	-0.181005	0.689825	-0.347639	-0.267618	0.129979	-0.14162	0.254991	-0.196561
Potri.001G046900	1.61085	1.25517	1.33809	1.21402	1.49381	1.71532	0.989647	1.69352	1.56169	1.86222	1.71935	1.65774	1.86877	1.25175	1.632	1.47367	1.42566	1.40673
Potri.001G047100	3.49229	3.62486	3.69189	3.75565	3.7425	3.52819	3.71842	3.55654	3.39063	3.31014	3.49025	3.30692	3.59315	3.51683	3.55739	3.5215	3.59208	3.58966
Potri.001G047200	4.70623	4.63186	4.61617	4.39927	4.5298	4.66204	4.51962	4.7217	4.70548	5.5199	5.36293	5.2246	5.34592	5.26316	5.31801	5.35952	5.38957	5.42855
Potri.001G047400	5.32849	4.94604	5.43849	5.24812	5.21993	5.19924	5.11001	5.49032	5.51641	5.65009	5.59159	5.52162	5.52091	5.58691	5.64953	5.58603	5.55906	5.65385
Potri.001G047500	1.37307	2.54449	1.28413	1.6862	0.973264	1.21768	1.08814	1.15036	1.5177	1.3209	1.39801	0.522904	1.51571	1.21516	1.37099	1.22993	1.23547	1.06446
Potri.001G047600	1.23767	1.25517	1.04551	0.664384	0.901876	1.50668	0.955262	1.35499	1.47232	2.8716	2.91963	2.49124	2.62121	2.6179	3.19558	2.65603	2.84107	3.11757
Potri.001G047700	-1.5267	-3.12003	-1.73386	-1.84508	-1.16243	-1.28707	-2.2615	-1.7229	-3.12003	0.194252	0.339846	0.229563	0.278309	0.628876	-0.0673583	-0.0314251	-0.361056	0.265464
Potri.001G047800	0.515985	1.55353	1.33809	0.234617	1.22799	0.599444	0.989647	0.940378	0.530921	0.444439	0.721727	0.974951	0.658728	0.92918	0.598326	1.13858	0.351939	1.29497
Potri.001G047900	5.92315	5.93967	5.86334	6.17922	6.20014	6.03132	6.19124	6.0599	6.03045	5.39918	5.57511	5.44636	5.61368	5.65509	5.39197	5.85173	5.59168	5.61268
Potri.001G048100	4.23524	4.24759	4.46067	4.313	4.37036	4.42031	4.24148	4.50479	4.59339	4.61723	4.61452	4.58472	4.54916	4.53947	4.74101	4.59379	4.77634	4.54863
Potri.001G048500	2.04866	2.40208	2.03773	2.32613	1.73882	2.2048	2.03218	1.71019	2.12779	2.90328	3.17726	3.26786	3.24897	2.7895	2.77187	2.93924	3.01398	2.85398
Potri.001G048700	3.25576	3.16474	2.72507	3.62807	3.11194	2.86056	3.35944	2.71795	2.79524	3.03305	2.93004	3.13668	3.19235	3.22637	3.55739	3.32833	3.446	3.25831
Potri.001G048800	2.50696	2.29099	2.06997	2.15153	2.16189	1.92582	2.35589	2.11249	2.29349	2.17066	1.96183	2.74935	1.74299	2.19785	2.28434	2.48115	2.71915	2.48103
Potri.001G048900	2.48719	0.750068	2.13239	3.27339	2.42638	2.67326	3.09307	1.67666	1.16527	0.554945	0.0655166	0.174303	0.658728	1.73792	2.12382	1.86422	1.67086	1.23567
Potri.001G049100	0.0610436	1.62856	1.10896	-0.725046	-1.16243	-0.111521	-0.779198	0.22325	0.697918	0.444439	0.459644	2.08975	0.766097	1.4848	0.804975	-0.0314251	1.28542	1.51045
Potri.001G049300	3.59744	3.53995	3.57316	3.33306	3.58619	3.74192	3.71328	3.68013	3.70694	4.10691	4.03455	4.15246	3.91816	3.94881	3.92823	3.84415	3.78672	3.81233
Potri.001G049400	5.83402	5.98677	5.83547	5.68132	5.82528	5.77009	5.90295	5.61725	5.71209	5.76806	5.88167	5.73835	5.75071	5.67375	5.71759	5.70821	5.55906	5.69938
Potri.001G049501	0.732937	1.98324	2.19221	0.234617	1.34026	1.71532	0.462292	1.6596	1.5177	-0.866883	-0.0120693	0.608777	-0.239812	-0.0740485	0.916102	-1.31175	0.254991	0.379444
Potri.001G049601	0.260532	-0.154495	-0.788151	0.234617	0.269055	-0.111521	0.070884	-0.145166	-0.13144	-1.84938	-0.717535	-1.39826	-1.05608	-0.909161	-1.52211	-1.59562	-2.33666	-0.369949
Potri.001G049700	1.93652	2.44422	2.19221	1.92208	1.54156	2.2048	1.37499	2.41661	2.03721	1.79625	1.17111	2.81405	2.24792	1.54501	1.75669	1.97398	1.77942	2.67209
Potri.001G049800	4.87545	4.60888	4.98088	4.92651	4.81854	4.88709	4.85883	4.91201	4.81404	4.23692	4.3301	4.45741	4.47593	4.20819	4.1604	4.41069	4.28108	4.36019
Potri.001G049900	5.35054	4.78319	5.3026	5.58398	5.17143	5.42882	5.34395	5.36172	5.30298	6.9691	6.97063	6.92798	6.96947	6.97743	6.91309	7.0405	6.93423	6.80068
Potri.001G050000	6.16473	6.14687	6.13698	6.33327	6.19828	6.17508	6.29885	6.20366	6.22082	6.0356	6.1411	5.9361	5.97149	6.08206	5.9519	5.98553	5.7755	5.92731
Potri.001G050100	4.73166	4.67674	4.93346	5.175	5.18277	4.99103	4.95332	5.32702	5.24682	4.9612	4.90573	4.94192	5.19557	4.81483	4.93162	5.36457	4.90173	5.27378
Potri.001G050300	-0.607198	-0.9807	-0.387012	-1.179	-1.50645	-0.505243	-1.72695	-1.55418	-1.09036	-0.386497	-0.273522	-0.286315	-0.883836	0.174899	-0.471473	-1.59562	-0.0823956	0.00631364
Potri.001G050400	4.77713	4.82366	4.99774	4.88724	4.79411	4.89426	4.97064	4.89206	5.01728	4.89708	5.00753	4.91478	5.02501	4.9766	5.02342	5.17646	4.86934	4.98209
Potri.001G050600	6.36213	6.03411	6.48671	6.62466	6.45128	6.06028	6.28853	6.73541	6.28784	4.67037	4.3765	4.88282	5.06499	4.58678	3.90147	5.07848	4.37057	4.21421
Potri.001G050800	4.93867	4.02269	4.84305	4.57266	4.93487	4.78667	4.51668	5.07691	4.82311	0.706291	0.275998	1.3439	0.959479	0.319807	0.303543	1.18498	1.23547	1.27547
Potri.001G051000	0.260532	0.750068	0.979133	0.588068	0.429955	0.733365	0.920038	0.853022	0.237424	1.90458	1.64547	2.16254	1.84448	1.51522	1.61013	1.80603	1.91253	1.79695
Potri.001G051200	5.0062	5.15715	5.00192	5.30286	5.25974	5.1847	5.32387	5.24647	5.17074	5.38054	5.28195	5.2415	5.2288	5.2383	5.2347	5.23826	5.20724	5.0089
Potri.001G051300	-0.446501	-1.87988	-0.573684	-0.102193	-1.50645	-1.28707	0.307344	-1.55418	-0.840893	1.38214	1.06176	0.522904	1.38706	0.786828	0.247976	1.54655	1.07433	0.614867
Potri.001G051400	5.28622	4.92387	5.24374	5.45564	5.12124	5.3606	5.57381	5.26068	5.27352	6.52489	6.48611	6.60978	6.49687	6.55256	6.42955	6.79434	6.67088	6.57006
Potri.001G051500	2.04866	0.750068	2.62009	2.43906	1.96581	2.70621	2.5868	2.69302	2.34475	0.385841	0.139142	1.39313	1.0892	0.628876	0.598326	2.00017	0.442781	2.14734
Potri.001G051600	4.42901	3.00497	4.75157	4.87925	4.70779	4.88349	4.97279	5.37615	4.90223	2.3652	2.02146	3.44173	2.22928	1.90805	2.84859	3.2211	2.70087	4.26947
Potri.001G051700	3.74623	3.54963	4.32695	3.74691	3.71673	3.81172	3.35285	4.38793	4.06886	4.8572	4.52809	5.27636	4.91849	4.37505	4.87772	4.20093	4.63901	4.61413
Potri.001G051800	3.81127	3.72227	3.32855	3.63756	3.43635	3.57355	3.82699	3.58845	3.47356	3.67074	3.97548	3.63831	3.6712	3.65301	3.62983	3.58342	3.85447	3.43128
Potri.001G051900	7.18979	7.40707	7.18079	7.31088	7.20366	7.16803	7.54578	6.9285	7.05923	8.62875	8.98298	8.39436	8.74391	8.8492	8.81457	8.84515	8.90403	8.50896
Potri.001G052300	7.03503	7.44583	7.42006	5.75079	6.473	6.96346	5.67235	6.85358	7.16194	5.31923	5.33186	6.94871	6.04662	5.98487	6.36572	4.95674	6.1198	6.68213
Potri.001G052400	4.09862	3.64306	3.99874	3.88089	3.84597	3.7965	3.98447	3.97036	3.7167	4.59153	4.50738	4.5417	4.60084	4.30713	4.44924	4.18389	4.12523	4.34857
Potri.001G053000	-0.446501	-1.223	-0.573684	0.130845	-0.0468284	-0.843833	0.00517454	-1.26642	-0.442989	1.15536	1.13557	0.522904	0.866025	0.513067	0.190184	1.22993	1.07433	0.415521
Potri.001G053400	2.89981	3.22642	2.74518	3.29756	3.21125	3.0132	3.23598	3.20911	3.341	2.18791	1.9414	2.27188	2.77051	2.43906	2.5486	2.86993	2.73721	2.7089
Potri.001G053600	6.15536	5.91553	6.24508	5.96773	5.96755	5.99677	5.89504	6.22266	6.25807	6.1827	6.15669	6.27093	5.9446	5.92948	5.95841	5.77608	5.89695	5.81193
Potri.001G053700	5.7515	5.59148	5.81183	5.64176	5.52026	5.63542	5.31712	5.69781	5.67502	5.99819	5.86549	5.74784	5.7143	5.70047	5.63606	5.55545	5.6548	5.65385
Potri.001G053800	4.13083	4.08395	4.04002	3.88089	4.02041	3.97612	4.07533	4.15517	4.12858	3.79417	3.6872	3.8022	3.81566	3.64616	3.88335	3.81494	3.6973	3.63243
Potri.001G053900	-1.5267	-1.51437	-3.12003	-1.47393	-1.16243	-1.93015	-1.5193	-1.40314	-1.39219	-0.287803	-0.853749	-0.737712	-0.729984	-0.167589	0.190184	-0.260933	0.254991	0.00631364
Potri.001G054000	-0.788064	-1.51437	-1.73386	-1.47393	-1.32421	-2.40575	-1.5193	-0.920188	-1.39219	-1.01693	-1.36226	-0.967002	-0.590969	-1.27503	-1.34077	-1.94939	-3.12003	-1.17002
Potri.001G054400	6.31104	5.52185	6.33242	6.522	6.90991	6.15134	5.87218	7.21901	7.79684	5.91646	5.34359	5.4317	5.98406	5.17064	5.64416	5.45254	5.2768	5.40967
Potri.001G054600	1.64693	1.80064	1.28413	1.82567	0.747542	0.795935	1.49953	0.7917	1.16527	0.927837	-0.59308	1.69748	1.71647	1.01683	1.31801	1.22993	0.528239	0.99463
Potri.001G054700	2.89981	2.85682	2.72507	2.64143	2.67144	2.99997	2.83391	2.54293	2.51104	2.50941	2.86643	2.58956	2.63544	3.07122	2.8579	2.79712	2.68234	2.93078
Potri.001G054800	2.31848	1.43313	1.78922	1.98295	1.34026	2.39871	2.5868	2.30033	2.46545	3.95396	3.83852	4.28227	4.18808	3.13137	3.36839	4.2725	3.83783	4.56278
Potri.001G054850	-0.788064	-1.223	-1.04016	-1.47393	-0.548533	-0.843833	-1.3378	-1.14155	-0.628266	-0.606787	-2.15456	-1.7796	-0.590969	-1.4999	-1.34077	-0.871081	-0.706744	-1.17002
Potri.001G054900	4.76487	4.2712	4.6592	4.76691	4.61039	4.71562	4.56023	4.88107	4.89365	4.87061	4.72625	4.77551	4.9473	4.90661	4.98994	5.00925	4.94511	5.08508
Potri.001G055100	3.48234	3.62486	2.84173	4.19575	3.69577	3.83426	4.67031	3.33266	3.7167	4.30966	3.81625	3.281	4.51493	4.13172	3.8133	4.14335	3.86272	4.22949
Potri.001G055300	6.91717	7.18971	7.10111	6.9369	7.2069	7.11533	7.20481	7.29141	7.48327	5.37302	5.2738	5.278	5.49579	5.37727	5.23291	5.55103	5.14773	5.5663
Potri.001G055400	5.8669	5.66683	5.89294	5.77681	5.72802	5.80283	5.73069	5.88744	5.80195	5.69904	5.61919	5.74192	5.73097	5.73964	5.72651	5.70423	5.75348	5.60782
Potri.001G055900	2.12739	2.54449	2.30489	1.98295	2.03417	2.22768	2.30218	2.12498	1.90685	2.93428	3.15968	3.06253	3.21147	2.92028	2.88548	3.0686	3.30783	3.05033
Potri.001G056000	5.05065	5.08572	4.92907	5.2543	5.20888	5.07858	5.12555	5.12121	5.02908	4.90493	5.10721	4.83239	4.81914	4.98206	4.85465	4.92634	4.95285	4.85156
Potri.001G056100	4.59057	4.99648	4.58303	4.4104	4.46936	4.34384	4.26974	4.561	4.41902	5.38242	5.39897	5.31998	5.11916	5.10215	5.19852	5.01569	5.16784	5.09762
Potri.001G056200	5.96126	5.99211	6.42882	5.66051	5.86218	6.1073	5.66173	6.20513	6.05759	5.62339	5.93432	6.13644	5.88183	5.84668	6.01047	5.79115	5.94824	6.47069
Potri.001G056500	5.47367	4.91266	5.43849	5.38127	5.29325	5.49632	5.36047	5.55056	5.53859	6.69895	6.71553	6.68213	6.65365	6.55713	6.55362	6.48234	6.52257	6.5489
Potri.001G056601	5.13564	4.47298	5.2613	5.31771	5.3054	5.3079	5.35223	5.71029	5.47962	4.22025	4.15036	4.47467	4.47197	4.08179	4.26207	4.8671	4.41051	4.70621
Potri.001G056800	5.86115	5.8107	5.6073	5.76169	5.62372	5.40393	5.51895	5.54244	5.58729	5.58483	5.68674	5.50212	5.1517	5.45974	5.24538	4.90571	5.1511	4.7563
Potri.001G057100	5.08393	4.85525	4.98088	4.98348	5.01952	5.05958	5.08239	4.97198	5.16362	5.03456	5.04632	5.11514	5.00871	4.91519	4.84766	5.00279	4.9644	4.95323
Potri.001G057200	4.92036	4.94604	4.77132	4.98719	4.95485	4.8058	4.91358	4.77416	4.79113	4.9687	5.06297	4.68203	4.71913	4.76823	4.85465	4.73301	4.5396	4.67864
Potri.001G057400	6.40622	6.5323	6.29369	6.513	6.40766	6.31384	6.40616	6.27542	6.42961	6.96535	6.75412	6.73321	6.72691	6.56715	6.62625	6.71554	6.52387	6.58993
Potri.001G057500	5.6923	5.6911	5.69779	5.67211	5.75232	5.75639	5.71793	5.71132	5.85152	6.11779	6.16112	6.00007	6.12813	6.02771	6.10928	6.00344	5.92282	6.28997
Potri.001G057800	4.23524	4.61812	4.3068	4.54265	4.41911	4.40534	4.62728	4.22932	4.36418	5.14689	5.23024	5.0911	5.07807	5.14655	5.1175	5.48998	5.17779	5.29935
Potri.001G058100	5.22488	5.46669	4.39218	5.23879	4.82096	4.4595	4.6835	4.28322	4.40097	6.2673	6.69126	5.94645	5.88778	6.53039	6.28002	5.95908	6.42985	5.74528
Potri.001G058500	-1.89046	0.077423	-2.2665	-0.725046	-1.32421	-3.12003	-1.5193	-2.3945	-1.77432	-0.386497	0.400988	-0.967002	-0.883836	0.513067	0.553191	-1.94939	0.151055	-1.53284
Potri.001G058600	-0.0500988	0.815751	0.500193	0.588068	0.429955	0.101639	0.360864	0.853022	0.342032	-0.606787	-0.181005	-0.210806	-0.46418	-0.491243	0.40864	-0.871081	-0.523571	-0.143106
Potri.001G058700	4.5435	4.09722	4.49076	4.46476	4.45384	4.45465	4.38078	4.59954	4.48333	4.76824	4.85746	4.70901	4.78444	4.75872	4.78803	4.75239	4.79801	4.76157
Potri.001G059100	0.798564	1.51451	0.591886	0.934727	0.864813	0.451807	1.20981	0.760033	0.983155	0.554945	0.209192	0.689825	1.28244	-0.167589	-0.471473	0.881183	-0.215008	1.13107
Potri.001G059400	3.48234	3.49053	3.27423	3.52949	3.69577	3.84169	3.87377	3.5794	3.41481	3.15211	3.23717	3.31333	3.08238	3.35807	3.3553	3.42814	3.22066	3.36363
Potri.001G059500	4.00442	4.3116	3.98189	3.98871	3.99919	3.84169	3.55007	3.99096	4.20685	2.45344	2.71815	2.13387	1.93929	2.03943	2.3117	1.89245	1.88038	1.92761
Potri.001G059700	4.76487	5.06223	4.90693	4.70502	4.93711	4.82093	4.63816	4.88658	4.90223	4.12494	3.93986	3.75119	3.90647	3.92068	4.24443	3.87278	4.05497	3.8849
Potri.001G059900	8.30525	8.1177	8.75263	7.52174	8.08166	7.65682	7.59442	8.09915	8.40722	5.57831	5.4523	5.67008	5.08327	5.74286	5.80442	5.50606	5.65004	5.20845
Potri.001G060000	-0.301923	0.938775	0.183917	-0.23454	0.787701	0.527513	0.133731	-0.145166	0.0022702	0.927837	1.17111	-0.365996	0.481021	0.387145	0.642092	0.989714	0.757884	0.0979677
Potri.001G060100	7.46014	7.28628	7.23068	7.21422	7.32971	7.10378	7.19839	7.28098	7.31275	5.82706	5.81583	6.25687	5.78622	6.05255	5.9377	6.08675	5.88485	6.08123
Potri.001G060200	7.55872	6.85875	7.49991	7.14516	7.11174	7.23024	7.10787	7.59185	7.58203	8.28911	8.16297	8.38849	8.04507	7.9988	8.16954	7.77618	7.97219	7.84487
Potri.001G060300	2.92941	2.84114	2.86029	2.81887	2.99674	2.84584	2.88047	2.54293	2.79524	3.82206	3.59862	3.49344	3.76479	3.33267	3.36186	3.86567	3.36702	3.3956
Potri.001G060400	2.46715	2.44422	2.4831	3.34471	3.40442	2.75427	3.43625	2.91773	3.32832	-0.19543	0.139142	-0.450337	-0.139487	-0.491243	-0.215711	0.340578	0.0390467	0.0979677
Potri.001G060700	2.94398	2.84114	2.84173	2.66018	2.8993	2.47718	2.42033	2.92489	2.41838	-2.16263	-2.55799	-2.01623	-3.12003	-2.51738	-1.97191	-3.12003	-3.12003	-2.01871
Potri.001G060800	3.94769	4.30017	4.21605	4.59233	4.39656	4.37492	4.3043	4.41106	4.35796	3.65222	3.61806	3.75119	3.57111	3.51683	3.66738	3.8223	3.43498	3.72159
Potri.001G061000	4.74003	4.82366	4.56618	4.82209	4.67872	4.78667	4.72746	4.86441	4.63001	4.55875	4.70822	4.61875	4.54916	4.68705	4.53879	4.64447	4.73649	4.48639
Potri.001G061100	4.77306	4.54737	4.67501	4.48595	4.4223	4.49764	4.23433	4.93878	4.50603	2.83921	3.37307	3.55423	2.56284	2.81417	2.39079	3.14099	2.84107	2.67209
Potri.001G061200	8.31754	8.37663	8.08826	8.27085	8.34569	8.04439	8.21655	8.23582	8.35505	7.3572	7.45217	7.07995	7.20535	7.55442	7.49461	7.42091	7.57411	7.32136
Potri.001G061400	6.11729	5.75109	6.13126	6.09727	6.03792	6.04748	6.1027	6.12893	6.12145	5.99819	5.98262	6.12099	6.18245	6.14055	6.19166	6.15097	6.18704	6.14507
Potri.001G061500	3.59744	3.81352	3.43142	3.53966	3.53402	3.32041	3.75885	3.33803	3.60551	3.08922	3.37307	3.34495	3.34735	3.47875	3.34871	3.45679	3.58212	3.47467
Potri.001G061800	-0.446501	-1.51437	-1.34571	-0.725046	-1.16243	-0.231207	-1.03163	-1.02663	-1.77432	3.90264	4.03455	4.03716	3.90647	3.9873	4.11841	3.92154	4.10451	4.02868
Potri.001G061900	-0.0500988	-0.033881	0.500193	-0.934239	-0.195484	-0.505243	0.193953	-0.337293	0.0022702	0.706291	0.0655166	0.766561	1.12998	1.05874	0.842976	-0.39101	0.892897	0.789982
Potri.001G062000	4.3159	4.37289	4.34024	4.55272	4.61597	4.41035	4.26624	4.43632	4.46608	2.55001	2.93004	3.1582	3.02949	2.90886	2.95653	3.11726	3.02872	3.19226
Potri.001G062100	3.13393	3.00497	3.1887	3.1461	3.25488	3.18669	3.07716	3.32727	3.22268	2.45344	2.15169	2.47989	2.35498	2.17897	2.12382	2.3033	2.32449	2.51468
Potri.001G062500	1.32934	0.681251	1.22807	1.26393	0.619888	1.12323	0.688461	1.41722	2.06804	0.843256	0.672982	0.334112	0.713411	0.319807	0.553191	0.166534	0.528239	0.225377
Potri.001G062566	-3.12003	-1.87988	-3.12003	-3.12003	-2.62227	-2.40575	-2.62782	-1.55418	-3.12003	-0.492441	-0.853749	-0.967002	-0.46418	-0.617559	-0.903192	-0.533989	-0.706744	-0.795426
Potri.001G062700	0.0610436	0.750068	0.183917	0.130845	-0.548533	-0.361729	-0.0636712	-0.821066	-1.09036	-0.19543	-0.273522	-0.539915	-0.347639	-0.0740485	-0.381087	-1.07466	0.0390467	-0.49832
Potri.001G062800	3.43153	3.41836	3.48023	3.17247	3.49817	3.20986	3.5385	3.52392	3.68722	3.34901	3.55893	3.48211	3.47943	3.47101	3.48713	3.20992	3.31986	3.16603
Potri.001G065600	5.57547	5.78838	5.6264	5.57906	5.82769	5.51737	5.68814	5.63482	5.4565	4.8545	4.91885	4.79395	4.72912	4.86293	4.84063	4.80161	4.74098	4.53435
Potri.001G065800	4.6044	3.88412	4.60521	4.10281	3.90192	4.40031	4.14944	4.18827	4.48904	5.04879	5.08875	5.23645	4.99222	5.21301	5.05614	5.10586	5.28603	5.37344
Potri.001G065900	0.591985	0.367549	0.591886	1.35885	1.10624	0.913479	0.412469	0.694535	1.16527	1.49733	1.09914	2.53577	1.31816	1.86145	2.01151	1.22993	1.63278	1.51045
Potri.001G066000	0.0610436	0.452597	0.402274	-0.102193	-0.884856	-0.0010078	-0.212079	0.313278	0.0022702	1.3209	1.64547	1.26675	0.866025	0.835856	1.14628	0.420312	1.59367	0.1417
Potri.001G066100	1.68213	1.34689	1.48882	1.75762	1.25689	1.83934	1.32201	1.775	1.47232	4.05144	3.89275	4.12358	3.93551	3.84486	4.03057	3.57474	3.79537	3.80215
Potri.001G066200	4.33261	4.79545	4.43614	4.512	4.31647	4.46432	4.4869	4.25226	4.35796	5.00566	5.01488	4.92737	4.78444	4.93783	4.90042	5.11188	4.74544	5.02212
Potri.001G066500	3.06892	3.75613	3.03382	3.40155	3.29025	3.11488	3.26434	2.8213	2.91878	2.73743	3.18597	2.64142	3.01867	2.94283	2.63778	3.03099	2.68234	2.77981
Potri.001G066700	2.44683	2.99082	2.4831	2.43906	2.90844	2.605	2.52953	2.45667	2.53331	2.00533	2.25466	2.45692	1.98446	2.21648	2.47791	2.07599	2.34818	2.10378
Potri.001G066800	6.34576	6.63025	6.44274	6.37503	6.46837	6.41573	6.54414	6.29488	6.27798	6.324	6.44225	6.40599	6.53342	6.54336	6.50631	6.62273	6.48833	6.44637
Potri.001G066900	3.77911	3.69635	3.36799	4.23381	3.97766	4.00951	4.19435	3.77031	3.76454	4.05144	4.32616	3.78386	4.21201	4.13662	4.08708	4.20656	4.13207	4.08296
Potri.001G067100	4.56723	4.91266	4.42371	4.55773	4.74905	4.45465	4.37754	4.83051	4.67577	3.77717	3.75317	3.7559	3.5785	3.82071	3.91491	3.33863	3.72472	3.5857
Potri.001G067300	6.35669	6.24996	6.3407	6.16615	6.17197	6.15582	6.29627	6.24571	6.32978	6.00672	5.99383	5.87784	5.96869	6.02902	6.04144	5.91503	6.07967	5.95132
Potri.001G067400	3.60663	3.62486	3.3809	3.34471	3.29025	3.55558	3.43625	3.40611	3.40277	4.92049	5.01733	4.83907	4.83772	4.93783	4.75104	4.91606	4.94122	4.92065
Potri.001G067700	0.164233	-0.033881	-0.22175	-0.102193	-0.0468284	0.197465	-0.29243	-0.821066	-0.628266	-0.492441	-0.59308	-0.539915	-0.46418	-0.491243	-0.567904	-0.39101	0.151055	-0.0915606
Potri.001G067800	9.2745	8.96606	9.2489	9.27781	9.27091	9.22498	9.2941	9.23501	9.22893	8.92229	8.96743	8.87022	8.81362	8.92285	8.93616	8.94752	8.93394	8.69955
Potri.001G067900	6.9804	6.93463	6.99908	7.02095	6.9976	7.01369	7.01702	7.06676	7.07449	6.52489	6.5717	6.61108	6.64401	6.54336	6.76261	6.61322	6.65077	6.61487
Potri.001G068000	7.13844	6.9374	7.00535	7.26795	7.23304	7.07411	7.1771	7.13702	7.06974	5.98468	6.18522	6.06037	5.85927	6.23382	6.10537	6.30726	6.20175	6.09659
Potri.001G068100	5.95408	6.04613	5.54557	6.68544	5.8492	5.88068	7.08767	5.76615	5.81791	6.54595	6.0758	5.58656	6.76138	6.33747	6.4474	6.80645	6.2147	6.41831
Potri.001G068200	4.05229	4.41058	4.06424	4.34813	4.31647	4.08662	4.25215	4.1213	4.06886	4.03246	4.23675	4.13809	4.58259	4.24949	4.40864	4.3509	4.25624	4.37629
Potri.001G068300	6.4893	5.92672	6.46868	6.39196	6.41969	6.36375	6.41013	6.66181	6.53129	6.37101	6.33373	6.34786	6.25912	6.31711	6.22442	6.30464	6.2839	6.17497
Potri.001G068400	0.979235	0.277172	0.759447	0.234617	0.901876	0.101639	0.557055	0.660636	0.0022702	1.00773	1.67052	1.67775	1.51571	1.5742	1.81521	1.54655	1.55346	1.81056
Potri.001G068500	1.71649	1.86411	2.03773	1.92208	1.65446	1.71532	1.5694	1.91097	2.29349	3.2943	3.44015	3.27444	3.42312	3.12152	3.47508	3.19866	3.48927	3.57378
Potri.001G068600	6.48058	6.25885	6.3374	6.41423	6.3635	6.34295	6.21141	6.35308	6.35813	5.67018	5.74979	5.85716	5.74252	5.65509	5.71631	5.60961	5.80576	5.55826
Potri.001G068700	2.75854	3.01898	2.43439	2.73287	2.58292	2.81596	2.9077	2.43678	2.18517	3.27828	3.23717	3.00034	3.42312	3.24464	3.18082	3.43776	3.43498	3.5292
Potri.001G068800	5.10029	4.72882	5.18606	5.00198	5.05285	5.02081	5.08438	5.18072	5.14205	4.84365	5.06533	5.22969	4.80976	4.72007	4.88684	4.66916	4.87343	4.7703
Potri.001G068900	3.56952	3.63399	3.46819	3.39036	3.45518	3.60883	3.68733	3.48086	3.58434	3.73671	3.96539	4.07914	3.97522	3.82679	4.14907	3.8223	3.82944	3.80215
Potri.001G069100	6.18327	5.93598	6.32409	5.88243	6.10004	5.90395	5.89277	6.2831	6.41019	6.16211	6.18847	6.16684	6.26026	6.21309	6.25293	5.9064	6.1936	6.38685
Potri.001G069501	1.81493	1.89483	1.66805	2.50281	2.50075	2.62237	2.50596	2.88874	2.61908	1.08344	1.27275	1.3439	1.31816	1.45372	1.49551	1.39691	1.38041	1.4767
Potri.001G070100	1.8463	2.70909	2.33174	1.64912	1.51788	2.27238	1.67881	1.775	1.72535	2.39522	2.28741	3.31971	2.99679	2.56072	2.64855	2.51786	2.64457	2.89289
Potri.001G070200	0.0610436	0.878574	0.591886	0.019026	0.0879305	0.197465	0.462292	0.59035	-0.13144	1.84056	1.92067	1.63745	1.38706	1.68538	1.79596	1.09065	1.3337	0.583497
Potri.001G070301	2.12739	1.95437	2.06997	2.01245	2.27922	2.33693	1.74069	2.24422	1.83697	2.45344	2.84459	2.37351	2.09156	2.53125	2.3117	2.89805	2.92224	2.52298
Potri.001G070400	2.04866	2.24404	1.58122	2.12476	1.69726	1.83934	2.39489	1.80634	1.9735	3.64599	3.95523	3.58634	4.07777	4.10197	4.28985	3.91468	4.05497	3.71437
Potri.001G070500	0.591985	0.681251	0.979133	0.130845	0.0879305	0.197465	0.360864	0.55388	0.237424	0.968338	0.0655166	1.12821	0.658728	0.786828	0.880002	0.420312	0.0390467	0.304467
Potri.001G070700	-1.5267	-0.592008	-0.573684	-1.47393	-2.62227	-1.28707	-0.564426	-3.12003	-1.77432	0.968338	1.20579	0.522904	0.658728	1.42197	1.61013	1.22993	0.892897	1.04156
Potri.001G070800	1.28423	1.30176	1.53576	1.40407	1.41908	1.50668	0.8469	1.02275	1.2212	2.02466	1.83464	2.02874	2.13227	1.4848	2.35179	2.05115	2.11946	1.95238
Potri.001G070900	3.81127	4.01572	3.70222	3.94348	3.90649	3.89269	3.89206	3.65882	4.03805	4.05144	4.10055	4.04103	4.37353	4.17047	4.34054	4.18389	4.17907	4.06888
Potri.001G071000	7.00841	7.48548	7.27372	6.74377	7.06195	7.25759	6.52375	7.22735	7.2427	4.1906	4.64643	5.9194	4.84998	5.08197	5.17636	3.90778	5.25189	5.42302
Potri.001G071100	7.0058	7.12236	7.35938	6.91949	7.08731	7.24082	7.1654	7.20658	7.18145	7.55963	7.23743	7.4005	7.20117	7.30795	7.30428	7.33093	7.23041	7.17646
Potri.001G071400	1.53586	2.80924	2.06997	1.16232	1.04128	1.38983	1.18034	1.49623	1.90685	1.04608	0.622531	1.73615	1.12998	1.13907	1.14628	1.13858	0.955944	1.13107
Potri.001G071500	1.78286	0.996564	1.28413	1.49046	1.67602	1.57963	1.74069	1.89648	2.06804	0.444439	0.339846	-0.0706999	0.816926	0.683471	1.05209	1.18498	0.442781	0.73394
Potri.001G071700	3.88109	3.63399	3.79195	3.53966	3.72709	3.5913	3.54429	3.7503	4.03805	4.06551	4.00532	3.97788	3.97522	3.94881	4.36033	4.05867	4.06215	4.06036
Potri.001G071900	4.89808	5.18848	4.93784	5.02024	4.99614	4.96404	5.06637	5.11809	5.23668	5.29555	5.39897	5.38683	5.39275	5.38553	5.47448	5.27089	5.39527	5.5359
Potri.001G072000	6.42712	6.22147	6.37176	6.22404	6.16817	6.32184	6.28334	6.20807	6.33137	7.04088	7.16162	7.08651	7.0178	7.13632	7.21473	7.23151	7.18672	7.18791
Potri.001G072100	4.41861	4.05024	4.46067	4.23381	4.3199	4.24077	4.20902	4.4313	4.56125	4.75383	4.67146	4.64694	4.60807	4.7363	4.72583	4.66098	4.69552	4.70985
Potri.001G072200	4.42901	4.42643	4.52023	4.39368	4.63261	4.39021	4.39689	4.68211	4.61964	4.40126	4.32221	4.19125	4.55291	4.24949	4.30014	4.32524	4.11835	4.03159
Potri.001G072300	3.25576	3.58774	3.09778	3.56973	3.65836	3.45252	3.81745	3.31642	3.42676	2.93428	2.78849	3.03177	3.37305	3.12152	3.3553	3.39892	3.27111	3.46609
Potri.001G072400	6.10923	6.008	6.32074	6.10414	6.22046	6.29907	6.32096	6.29281	6.19312	6.01883	6.10825	6.05273	5.93457	6.09596	5.93331	6.01151	6.04746	5.87159
Potri.001G072500	0.515985	0.180752	0.297223	0.234617	-0.195484	0.371907	-0.377522	-0.0864169	-0.442989	1.08344	1.23966	1.06885	0.913508	0.973672	1.34474	1.31583	1.28542	1.25571
Potri.001G072600	5.48866	5.52185	5.47507	5.79814	5.64437	5.55855	5.71537	5.61504	5.58729	5.02258	5.16784	4.95632	4.97833	5.14168	4.9161	5.25739	4.88967	5.02942
Potri.001G072700	5.21289	5.1729	5.26479	5.3841	5.37954	5.26983	5.38489	5.40331	5.28669	5.04643	4.94987	5.11147	5.01416	4.94063	5.00468	5.16782	4.90173	4.96393
Potri.001G072800	7.07365	6.45067	7.20459	6.73715	6.7017	6.87384	6.41962	7.1855	7.26282	8.07021	7.79417	8.10911	7.71863	7.54754	8.02955	7.43177	7.59963	7.49842
Potri.001G073000	5.07403	4.52791	5.03088	4.5677	4.64359	4.85806	4.45033	5.12432	5.22647	5.90867	5.74538	6.05846	5.64038	5.72508	5.8999	5.2601	5.62843	5.55826
Potri.001G073100	6.41147	7.13367	6.65427	6.45643	6.39958	6.12721	6.01986	6.58821	6.29111	4.17771	4.18119	4.68944	5.07285	4.5615	4.58997	4.53679	4.5396	4.43679
Potri.001G073300	2.4053	2.77663	2.87861	2.6787	2.73444	2.80079	2.79556	2.83656	2.9849	3.48782	3.51811	3.80675	3.7583	3.62539	3.32205	3.60917	3.67873	3.65901
Potri.001G073350	0.435756	-0.430973	-0.788151	0.507488	-0.763825	-0.664628	-0.0636712	-0.641175	-0.628266	0.385841	1.06176	0.64987	0.959479	1.32227	0.553191	0.823695	0.757884	0.0979677
Potri.001G073400	4.66284	4.66787	4.81953	4.64508	4.80148	4.4882	4.47784	4.81903	4.72979	4.07481	3.67487	3.82929	4.02471	3.85679	3.78917	4.02719	3.92707	3.9662
Potri.001G073500	3.27894	2.85682	3.34182	3.09186	3.19641	2.97315	3.13974	3.22079	3.28961	3.22077	3.27848	3.14389	3.4149	3.18912	3.4321	3.09314	3.28345	3.35437
Potri.001G073600	4.68903	4.91641	4.87077	4.67305	4.82579	4.62374	4.52842	4.57244	4.56665	4.44496	4.15481	4.62392	4.25412	4.22209	4.30695	4.39103	3.78672	4.00815
Potri.001G073700	3.56952	3.49053	3.72265	3.50894	3.49817	3.66019	3.59543	3.60636	3.6367	3.96401	4.04895	3.84264	3.8094	4.00348	3.89696	3.92154	4.00367	4.09135
Potri.001G073800	3.73789	3.78101	3.80159	3.79862	3.57476	3.78883	4.02648	3.68013	3.69711	4.32533	4.52466	4.37709	4.36928	4.47516	4.12228	4.28852	4.26249	4.38769
Potri.001G073900	5.05065	5.21001	5.31611	5.37561	5.46251	5.63969	5.41525	5.4867	5.58729	4.56866	4.38787	5.16561	5.1738	4.76823	4.70535	5.28427	4.84873	5.48162
Potri.001G074000	-0.301923	-0.9807	0.500193	-0.934239	-0.451847	-0.361729	-0.212079	-0.481248	0.342032	0.657585	-0.0120693	0.334112	0.278309	0.319807	0.357048	-0.14162	-0.523571	0.485075
Potri.001G074200	5.72642	5.30742	5.71574	5.6394	5.49925	5.68998	5.62392	5.8911	5.74108	6.37761	6.23853	6.38637	6.15555	6.18262	6.25645	5.95406	6.01637	6.05788
Potri.001G074300	-1.23643	-1.223	-1.34571	-0.102193	-1.95907	-1.0485	-1.96961	-1.40314	-1.09036	-0.492441	-0.37238	-0.847806	-0.883836	-2.09358	-0.471473	-1.07466	-0.916604	-0.795426
Potri.001G074400	1.49686	1.80064	1.70958	1.35885	1.67602	0.733365	1.49953	1.53416	1.47232	1.70333	1.4277	1.31864	0.959479	1.17762	1.37099	1.27352	0.826969	1.25571
Potri.001G074600	6.76645	6.84505	7.17802	6.69684	6.9547	7.16358	6.51493	7.31679	7.10454	5.02738	4.45067	6.11275	5.54373	4.76507	5.38876	5.43825	4.72749	5.91161
Potri.001G074700	4.41861	5.3879	4.70612	3.43462	3.99491	4.50703	3.02838	4.21479	4.40097	3.10747	3.17726	4.3648	3.15332	3.32411	3.34871	2.1244	3.08621	3.418
Potri.001G074800	3.17157	2.61998	3.24628	4.1893	4.0863	3.98286	4.28713	4.38014	3.64694	2.71381	2.83354	3.20031	3.63625	3.52433	3.19558	3.93518	3.84618	3.61315
Potri.001G074901	4.63167	4.523	4.77132	4.59721	4.69465	4.55304	4.46873	4.84756	4.72496	4.74802	4.67766	4.82568	4.89207	4.67363	4.9426	4.68539	4.7499	4.97757
Potri.001G075300	2.74196	2.9621	2.84173	2.96181	2.99674	2.91795	2.6845	2.78242	2.83163	3.53577	3.6499	3.67361	3.45557	3.6184	3.25316	3.58342	3.77803	3.69615
Potri.001G075500	7.8781	7.35762	7.8635	7.56281	7.65178	7.58776	7.46254	7.93337	7.84937	7.52272	7.46966	7.64367	7.42502	7.31066	7.44374	7.07325	7.35698	7.15927
Potri.001G075600	5.67055	5.76985	5.48408	6.20978	5.93997	5.60952	6.60154	5.43248	5.55229	6.66931	6.72154	5.72279	6.75895	6.84374	6.86369	7.09315	6.77289	6.69824
Potri.001G075700	2.60193	2.17063	2.03773	2.88415	2.46404	2.53335	2.79556	2.67615	2.79524	3.2457	3.40327	3.47069	3.23969	3.12152	3.27418	3.00537	3.10023	2.97979
Potri.001G075800	5.17324	4.79138	5.09497	5.049	4.87788	5.02408	4.75271	5.17773	5.12749	5.09296	5.11179	5.23476	5.08327	4.90086	5.09799	5.10888	4.99098	4.90488
Potri.001G075900	2.9727	2.56374	3.11334	2.83547	2.97951	2.81596	2.87128	3.09318	3.01685	3.31014	3.25384	3.41218	3.36453	3.41564	3.13561	3.24319	3.4678	3.49167
Potri.001G076200	0.164233	0.077423	0.183917	0.331423	0.150866	0.101639	-0.46795	0.55388	0.124633	2.67762	2.83354	2.39784	2.64953	2.23488	2.46578	2.1004	2.77267	2.69429
Potri.001G076300	1.81493	2.03931	1.58122	2.22896	2.0004	1.30632	1.59195	1.31196	1.60438	2.22181	2.66928	2.16254	2.07077	2.54606	2.13917	2.1244	2.22561	2.09268
Potri.001G076400	4.01826	4.73307	4.2932	3.95872	4.19481	4.13583	4.25215	4.20894	4.10647	3.959	4.19851	4.18077	4.25412	4.21747	3.99304	4.1896	4.03321	4.08296
Potri.001G076500	5.32013	5.62622	5.63181	5.59133	5.54683	5.50103	5.69727	5.41098	5.32229	5.12914	5.28803	4.9827	5.19076	5.2898	5.00259	5.24101	5.15782	5.22252
Potri.001G076600	0.515985	1.62856	0.402274	0.422139	0.747542	-0.231207	0.00517454	0.0767092	0.847575	0.0507501	0.721727	0.64987	0.658728	0.628876	0.067152	0.567664	0.254991	0.0528684
Potri.001G077040	5.55188	5.3906	5.40412	5.56669	5.63477	5.46778	5.69727	5.39818	5.54682	5.5233	5.56178	5.35612	5.63154	5.59761	5.56679	5.62441	5.46466	5.49538
Potri.001G077160	2.67364	2.4233	2.80388	2.46062	2.27922	2.49615	2.76611	1.82176	2.21302	1.04608	0.943439	1.48683	1.71647	1.54501	1.47145	1.68212	1.74414	1.95238
Potri.001G077400	4.91298	5.03491	4.88444	5.00931	4.86386	4.73171	5.00886	4.92991	4.65053	4.44496	4.4722	4.40136	4.46003	4.62912	4.57029	4.54125	4.49784	4.52612
Potri.001G077600	8.34663	8.47837	8.4417	8.58495	8.63374	8.60163	8.64679	8.56889	8.42853	8.40037	8.44853	8.02863	8.41992	8.55352	8.18048	8.37924	8.29455	8.16698
Potri.001G077900	0.979235	0.878574	0.909556	0.422139	1.00767	0.795935	1.54648	0.22325	0.439566	1.11985	1.09914	0.431594	0.349092	1.28744	1.29077	1.80603	1.13007	1.7269
Potri.001G078100	8.10175	8.1367	8.03463	8.24274	8.00362	8.06677	8.18953	8.05273	7.98226	8.42331	8.4195	8.16997	8.40105	8.59794	8.3251	8.42918	8.32286	8.25859
Potri.001G078400	2.36254	2.63825	2.27753	2.0697	2.06718	2.03361	1.42611	2.27815	2.00571	1.35185	1.4277	1.88125	1.6619	1.78861	2.09261	1.61593	1.55346	2.09268
Potri.001G063300	1.23767	0.750068	1.3901	1.26393	0.619888	0.913479	1.11953	0.727656	0.847575	4.35236	4.79904	3.80675	4.31285	4.56877	4.39272	4.27786	4.48186	4.09969
Potri.001G063700	-0.607198	-1.223	-0.788151	-0.934239	-0.884856	-1.57308	-0.46795	-1.14155	-2.29565	0.968338	1.3051	0.566479	1.00403	1.32227	1.2347	1.09065	0.685323	0.970581
Potri.001G063709	-0.788064	-3.12003	-1.73386	-2.34607	-2.62227	-3.12003	-2.62782	-2.3945	-1.39219	0.385841	-0.59308	0.174303	0.278309	-0.375101	-0.139629	0.340578	0.151055	0.184145
Potri.001G063900	-0.170523	-0.773303	-1.73386	0.019026	-0.652167	-1.93015	0.688461	-1.7229	-1.39219	1.19003	2.11566	0.766561	2.00653	1.25175	1.39677	1.61593	1.23547	1.29497
Potri.001G063909	1.78286	1.34689	1.16975	1.79205	1.25689	1.50668	2.14326	1.07516	0.616835	3.80539	3.95013	3.26786	3.94697	3.74573	3.83703	3.73144	3.76047	3.82245
Potri.001G064900	2.27303	1.98324	1.901	2.04136	1.81852	2.15793	2.62011	1.96752	2.36971	4.12941	4.62417	3.76995	4.17352	4.15606	4.03878	4.13155	4.22459	4.03449
Potri.001G065300	1.90707	1.47439	1.78922	2.54379	2.0834	1.86874	2.43288	1.64233	1.5177	4.05614	4.48638	3.17238	4.1087	4.08179	4.00566	4.10767	4.1524	3.84907
Potri.001G065309	-0.788064	-2.37061	-1.34571	-3.12003	-3.12003	-1.93015	-1.03163	-2.13434	-3.12003	-0.386497	-0.0120693	-1.39826	-0.347639	-0.491243	-0.296031	-0.260933	0.351939	-0.143106
Potri.001G065327	1.68213	0.815751	1.10896	1.49046	1.13766	1.61477	1.81926	0.268966	0.530921	5.39547	5.56011	4.73072	5.25899	5.39578	5.33478	5.02846	5.39527	4.94862
Potri.001G078500	2.42622	2.33646	2.50686	2.39494	2.55992	2.41873	2.30218	2.3754	2.46545	2.83921	2.55287	2.88461	2.47061	3.06095	2.92144	2.65603	2.90637	2.93078
Potri.001G078600	5.25149	4.82765	5.16382	4.78412	4.8354	4.9776	4.75271	5.06076	5.16719	5.74348	5.76296	5.65376	5.53427	5.53404	5.72014	5.57082	5.75126	5.43295
Potri.001G078700	5.94505	5.80868	5.67439	5.92959	5.70984	5.70024	5.8641	5.8295	5.84041	5.13582	5.23444	4.97665	5.10133	5.21069	5.12138	5.2133	5.04997	4.97304
Potri.001G078800	3.64282	3.69635	3.74279	3.46694	3.68518	3.74985	3.4111	3.95645	3.341	1.46939	1.59403	2.6209	2.11206	1.99695	2.0281	1.80603	1.91253	1.7269
Potri.001G078900	5.24561	5.74056	5.49005	5.34984	5.42958	5.49161	5.36865	5.45614	5.39704	5.26743	5.03672	5.24486	5.35024	5.13435	5.31463	5.24101	5.24875	5.27746
Potri.001G079100	2.63823	3.27394	2.62009	3.02106	2.92654	3.11488	2.73604	2.77452	3.26321	2.46764	2.45536	2.68161	2.7313	2.39066	2.41622	2.17125	1.88038	2.38422
Potri.001G079300	5.57078	5.2551	5.31611	5.53146	5.47947	5.21077	5.32219	5.48791	5.43892	4.84637	4.95753	4.94811	4.71913	4.87764	4.73091	4.73691	4.77197	4.78417
Potri.001G079400	4.28761	4.51313	4.4967	4.39927	4.16844	4.35427	4.31112	4.1368	4.2811	4.28181	4.52809	4.33362	4.31285	4.41189	4.40229	4.28852	4.29333	4.2546
Potri.001G079501	3.58819	3.81352	3.63913	3.63756	3.66376	3.70978	3.80302	3.49054	3.67725	4.66113	4.62737	4.21198	4.25412	4.25401	4.04695	4.33556	4.23097	4.38314
Potri.001G079600	2.72518	2.76004	1.8647	3.22381	2.69275	2.47718	2.91666	2.00853	1.37705	4.1647	4.95498	3.70806	4.12896	5.60647	4.7758	4.92292	5.38671	4.70257
Potri.001G079800	1.23767	1.89483	0.500193	1.85853	1.56486	1.30632	1.89378	1.49623	1.87233	2.31897	2.238	1.79229	2.1522	2.71283	2.91253	2.6724	2.52492	2.57175
Potri.001G079900	2.75854	2.9621	2.76502	3.18548	2.67144	2.45796	2.55271	2.17386	1.9735	4.15595	4.40663	4.279	3.75178	4.86883	4.62038	4.44921	4.65334	4.61025
Potri.001G080200	4.20531	4.29442	3.89455	4.1367	4.06194	4.15386	4.25215	3.9807	3.77392	5.36546	5.51068	5.21265	5.25899	5.44401	5.22754	5.50606	5.38671	5.47736
Potri.001G080400	6.00536	6.0185	5.88616	5.92571	6.04725	6.05709	6.09186	6.05583	6.01075	5.58646	5.7989	5.77131	5.79099	5.81799	5.79475	5.93722	5.77112	5.89573
Potri.001G081100	-1.89046	-0.773303	-1.34571	-0.725046	-0.275981	-1.28707	-0.29243	-1.55418	-0.840893	-0.730981	-0.853749	-0.967002	-0.590969	-0.491243	-0.381087	-0.533989	-0.916604	-0.970599
Potri.001G081300	2.24975	1.69987	2.30489	1.82567	1.91232	2.00741	2.04858	2.41661	2.59811	2.00533	2.25466	1.99725	2.35498	2.47045	2.3117	2.17125	2.11946	2.27064
Potri.001G081400	-0.301923	-0.592008	-0.788151	-1.84508	-1.01698	-0.664628	-0.564426	-0.920188	-1.77432	-1.01693	-1.36226	-1.39826	-1.47808	-1.27503	-1.17971	-1.07466	-1.16227	-1.83795
Potri.001G081600	5.71159	5.88334	5.79505	5.89437	5.64574	5.76227	5.80257	5.6757	5.58196	6.07554	6.04381	5.94542	5.85167	6.03166	6.00943	5.6349	5.91689	5.7932
Potri.001G081900	5.70733	5.72995	5.79264	5.66284	5.74341	5.77786	5.74334	5.68205	5.67252	5.74785	5.69592	5.59316	5.63331	5.68884	5.51477	5.73379	5.65004	5.51318
Potri.001G082000	4.48987	4.38916	4.7908	4.48595	4.69992	4.60639	4.58574	4.80552	4.91924	5.14468	5.10032	5.05714	5.04381	5.02761	5.16516	5.24922	5.12047	5.21486
Potri.001G082100	6.78983	6.9057	6.75812	6.87502	6.78838	6.85651	6.79866	6.80252	6.80046	6.95783	7.01531	6.77502	6.76947	7.04935	6.84918	6.67548	6.82025	6.59976
Potri.001G082150	3.66937	3.83744	3.78225	3.76435	3.76279	3.58245	3.85524	3.47111	3.462	4.49087	4.57858	4.80309	4.86213	4.79327	4.76842	5.17358	5.01339	4.93936
Potri.001G082500	-1.5267	-1.223	-1.34571	-1.47393	-0.652167	-0.505243	-0.779198	-1.14155	-0.442989	-1.84938	-2.15456	-1.7796	-2.07708	-1.4999	-1.52211	-0.871081	-0.706744	-0.970599
Potri.001G082600	1.23767	2.03931	1.58122	0.934727	1.07413	1.30632	0.070884	1.17459	0.916957	0.324762	0.516008	1.96504	1.35302	1.25175	1.49551	0.495869	1.59367	1.35193
Potri.001G082700	1.32934	1.62856	0.979133	1.79205	1.61036	1.38983	1.42611	1.45726	1.27504	-1.18441	-0.094066	0.0569962	-1.2517	-0.267618	-0.671244	0.0709471	-0.361056	-0.309808
Potri.001G082800	0.260532	-0.286121	-1.73386	-1.84508	-0.548533	-0.843833	-1.03163	-0.337293	-0.278821	0.124284	-0.273522	0.0569962	-0.239812	0.45148	-0.782561	-0.533989	-0.523571	0.379444
Potri.001G082900	2.89981	3.75613	2.89671	2.99174	3.0306	2.72241	2.9077	2.13735	2.55523	4.04672	4.37269	3.64341	3.61486	4.35837	4.20485	3.78514	4.07641	3.62475
Potri.001G083100	6.70681	6.59444	6.92278	6.75253	6.76468	6.74893	6.78526	6.83708	6.82999	6.26629	6.25622	6.28322	6.42086	6.2361	6.32267	6.4939	6.22593	6.2418
Potri.001G083300	9.43449	8.99471	9.39528	9.48813	9.31645	9.43015	9.44567	9.52945	9.42178	8.61786	8.65421	8.76485	8.53137	8.67995	8.4657	8.58246	8.59146	8.51961
Potri.001G083400	0.260532	0.180752	0.402274	-0.380264	-0.195484	-0.0010078	-1.17661	-0.0299671	0.0022702	-1.37393	-0.094066	0.282785	-0.883836	-0.0740485	-0.782561	-1.31175	0.254991	0.0528684
Potri.001G083801	4.4749	4.54737	4.6592	4.34233	4.50894	4.52561	4.52842	4.57472	4.6092	4.39384	4.52809	4.35241	4.40294	4.45568	4.1828	4.3509	4.37057	4.46719
Potri.001G083900	5.0062	5.06223	4.92026	5.21995	5.17711	5.5964	5.91754	5.46967	5.37563	5.95727	6.30102	5.94025	6.40538	6.31927	5.9311	7.18661	6.55603	6.87948
Potri.001G084000	5.96841	6.80316	5.58794	6.29026	6.31795	6.19263	6.03846	5.89018	5.87351	7.18853	7.41421	6.57952	6.851	6.93517	7.01751	6.5897	6.65077	6.18284
Potri.001G084200	2.12739	2.48517	2.19221	2.34944	2.17709	1.74734	2.32928	2.3754	2.36971	2.06257	2.75375	2.17667	2.04967	2.53125	2.46578	1.51057	2.1998	2.2508
Potri.001G084300	5.20081	5.40133	5.15633	5.23879	5.28801	5.20502	5.30352	5.09448	5.14928	4.73047	4.84926	4.93362	4.6612	4.81788	4.9161	4.83109	4.62452	4.81657
Potri.001G084400	4.80534	4.78729	4.91139	5.43127	5.06312	5.36834	5.70893	4.94935	4.87633	6.81592	7.13768	6.38865	6.95465	7.03499	6.87061	7.35586	7.06778	7.09711
Potri.001G084600	-1.23643	0.180752	-0.573684	-1.179	-0.195484	-1.28707	-1.5193	-0.641175	-1.77432	-0.0267346	0.570253	-0.365996	-0.590969	0.174899	-0.296031	-1.94939	-0.916604	-0.252074
Potri.001G084700	5.64179	5.94518	5.73346	5.8704	5.77996	5.82363	5.86062	5.65648	5.65231	6.34433	6.39513	6.08773	6.38552	6.46371	6.16847	6.29806	6.2839	6.16441
Potri.001G084900	1.71649	2.26771	2.00474	1.72235	1.61036	1.95353	1.42611	1.43738	1.47232	1.25695	1.54069	1.24008	1.42032	0.92918	1.34474	0.881183	0.892897	1.19473
Potri.001G085032	0.664182	-0.033881	0.678098	0.234617	0.479833	-0.505243	0.955262	-0.145166	0.616835	0.444439	0.622531	0.80345	1.04724	-0.491243	0.303543	0.567664	0.151055	0.70508
Potri.001G085100	1.03476	1.39066	1.82745	-0.102193	0.747542	1.42984	-0.46795	0.694535	1.16527	0.124284	0.339846	1.18523	1.16963	0.683471	0.129979	-0.0314251	0.608918	0.843929
Potri.001G085200	6.16161	5.95797	5.95469	5.96585	6.0637	6.06823	5.90408	6.10313	6.07477	5.75654	5.77166	5.73238	5.68724	5.72345	5.87604	5.80793	5.72662	5.60977
Potri.001G085500	6.52851	6.51263	6.4986	6.52328	6.4505	6.4933	6.4768	6.51421	6.3628	6.83863	7.04674	6.72242	6.94468	6.88509	6.71024	7.02385	6.94009	6.86854
Potri.001G085600	5.78021	5.5726	5.71319	5.92378	5.72155	5.85336	5.76955	5.81705	5.73868	5.41758	5.49674	5.51469	5.39693	5.46169	5.38716	5.47138	5.47546	5.41858
Potri.001G086000	0.861336	1.98324	0.909556	0.934727	1.46933	0.527513	1.02323	1.24491	0.124633	0.843256	0.768879	1.06885	0.959479	0.174899	1.05209	0.936469	0.528239	0.789982
Potri.001G086100	5.27473	5.14761	5.17869	5.57906	5.54975	5.53123	5.76955	5.35776	5.48534	4.81618	5.13447	4.99471	5.27952	5.54882	5.204	5.78175	5.60157	5.29693
Potri.001G086300	2.7082	2.72628	2.74518	3.00648	2.98815	2.88954	2.87128	2.64181	2.86713	3.52902	3.40327	3.3636	3.54873	3.65984	3.68318	3.36909	3.5721	3.54963
Potri.001G086400	3.17157	3.54963	3.11334	3.17247	3.15095	3.40313	3.19236	3.07399	3.13804	2.33454	2.20409	2.54669	2.71799	2.47045	2.47791	2.3033	2.39444	2.63432
Potri.001G086600	4.14981	4.36194	4.30002	4.37677	4.26406	4.57551	4.51962	4.35916	4.19991	3.72494	3.77065	4.00585	3.87683	3.89777	3.98031	3.96207	4.09053	4.03159
Potri.001G086700	-1.5267	-1.87988	-1.04016	-1.179	-0.763825	-0.505243	-0.564426	-0.558996	-1.09036	-1.84938	-1.36226	-1.57637	-1.2517	-0.909161	-2.26338	-1.31175	-0.706744	-1.28112
Potri.001G086800	4.39759	3.96595	4.39218	4.35965	4.20226	4.36463	4.15323	4.48556	4.31362	4.9637	5.21967	4.94605	4.87418	4.91519	5.01096	4.92634	4.87343	4.93626
Potri.001G086900	3.73789	3.39706	3.3809	4.15665	4.09032	3.88551	4.15702	3.78612	3.85571	3.58218	3.73547	3.07767	3.77125	3.56124	3.11246	3.42814	3.155	2.71615
Potri.001G087100	5.39894	5.4435	5.50191	5.59378	5.76117	5.46538	5.59908	5.85876	5.68002	4.68259	4.64011	4.59001	4.86213	4.67025	4.695	4.7291	4.91369	4.87442
Potri.001G087200	1.71649	2.14531	2.00474	2.15153	1.73882	2.05935	2.09669	2.03523	2.09823	2.13552	2.28741	2.16254	2.22928	2.23488	1.85294	2.49962	2.17351	2.18962
Potri.001G087300	6.64905	6.5323	6.61656	6.57856	6.65226	6.5658	6.59597	6.66288	6.71051	6.79848	6.74457	6.71154	6.73023	6.68137	6.71345	6.67649	6.64361	6.50562
Potri.001G087400	6.03799	5.93598	6.1615	5.77251	5.96973	5.83671	5.83838	5.98825	5.91649	4.95365	5.03431	5.12429	4.98112	4.97387	5.01096	4.83473	4.92555	4.65432
Potri.001G087500	7.9762	7.9427	8.27664	7.98772	8.35991	8.04479	7.56479	8.36	8.54063	8.11909	7.62108	7.80586	8.33037	7.97575	7.93704	7.86167	7.95974	7.6995
Potri.001G087600	7.22229	6.74323	7.05453	7.21264	7.11963	7.17172	7.07722	7.26591	7.20938	6.7737	6.71779	6.79977	6.68135	6.56896	6.69539	6.84036	6.66853	6.57555
Potri.001G087701	2.50696	2.9328	2.43439	2.56385	2.62786	1.77866	1.69973	2.44675	2.55523	1.08344	1.06176	0.229563	1.24581	0.319807	0.804975	0.0709471	1.01635	0.789982
Potri.001G087800	6.63901	6.79096	6.69877	6.63891	6.64134	6.73003	6.74053	6.69044	6.58023	6.26629	6.25312	6.27011	6.41056	6.30083	6.38758	6.4939	6.35726	6.38628
Potri.001G087900	4.09209	3.80546	4.25163	4.04689	4.09032	4.12368	4.38078	4.13987	3.99056	3.07074	2.53934	3.20721	3.4313	3.10161	2.93909	3.65109	3.29569	3.44879
Potri.001G088000	4.69335	4.61351	4.65389	4.65446	4.64359	4.70343	4.86115	4.67151	4.58808	4.598	4.64011	4.652	4.69556	4.64983	4.76842	4.90917	4.88157	4.77552
Potri.001G088100	2.2261	2.19552	2.59814	2.20361	2.50075	2.605	2.2321	2.72617	2.46545	2.94447	3.35	2.9102	3.31235	3.12152	2.93909	3.03099	3.28345	2.83413
Potri.001G088200	5.76182	5.76154	5.72842	5.9062	5.81074	5.78559	5.79043	5.69676	5.80424	5.49412	5.56345	5.62957	5.45425	5.6788	5.65354	5.68014	5.47546	5.54813
Potri.001G088300	8.03227	7.47217	8.04531	7.51402	7.52165	7.70652	7.4151	7.92492	7.96496	8.13474	8.07102	8.26064	7.939	7.92319	8.14313	7.58181	7.99347	7.77108
Potri.001G088400	1.37307	1.89483	0.678098	1.6862	1.51788	1.50668	1.5694	1.62486	0.983155	1.72713	1.23966	1.48683	1.68944	2.0807	1.94318	1.83542	1.46953	1.78321
Potri.001G088600	6.55842	6.66408	6.41005	6.53094	6.41569	6.16029	6.4212	6.34777	6.48063	5.94083	6.02815	5.58126	5.58464	5.81034	5.68003	5.50377	5.66191	5.35033
Potri.001G088700	2.31848	2.56374	2.10152	2.90002	2.87154	2.99997	2.71564	4.00792	3.18098	3.6208	3.44741	3.07012	3.73206	4.02478	4.11453	3.49412	3.91918	3.42244
Potri.001G088800	6.68637	7.01373	6.76429	7.10636	7.14303	7.0937	7.27532	7.02408	7.02918	7.18639	7.34052	7.0072	7.51916	7.44214	7.37448	7.62452	7.44545	7.6077
Potri.001G089000	-0.301923	0.452597	0.0609477	-0.934239	-0.195484	-0.231207	-0.46795	-0.270367	0.774686	-2.56333	-2.55799	-1.23975	-1.74671	-2.51738	-1.72955	-3.12003	-3.12003	-2.01871
Potri.001G089100	6.56786	6.59444	6.51626	6.513	6.45985	6.4743	6.43997	6.55687	6.58023	6.47569	6.56754	6.6697	6.3341	6.44606	6.6029	6.36382	6.55093	6.46424
Potri.001G089300	3.64282	3.5105	3.74279	3.88089	3.72709	3.76557	3.80302	3.84012	3.87327	3.71902	3.73547	3.64848	3.68495	3.50172	3.61892	3.88688	3.83783	3.75365
Potri.001G089400	3.31302	3.29712	3.08205	3.24882	3.07184	3.20986	3.2573	3.27221	3.22268	3.37936	3.37307	3.41218	3.11322	3.40756	3.49908	3.53051	3.45694	3.64388
Potri.001G089500	6.16939	6.0185	6.22732	6.09727	6.06166	6.20276	6.14145	6.12815	6.12878	5.48891	5.51932	5.48944	5.48207	5.45778	5.34474	5.49459	5.26128	5.33746
Potri.001G089600	3.42115	3.56881	3.67102	3.19837	3.40442	3.39305	3.29216	3.42642	3.40277	3.07074	3.01072	3.22091	3.12335	2.9316	3.00761	3.29699	3.20776	2.83413
Potri.001G089700	4.66284	4.62729	4.87077	4.59721	4.61318	4.61509	4.57446	4.60623	4.72011	4.8134	4.86291	4.74264	4.84079	4.78393	4.67933	4.89179	4.88563	4.82162
Potri.001G089800	7.3107	6.78688	7.3553	6.98884	6.94917	7.07568	6.88796	7.26591	7.25279	7.86564	7.77949	7.7731	7.62991	7.62018	7.7472	7.34759	7.59592	7.32196
Potri.001G089900	5.8953	5.68452	5.69521	5.72875	5.77497	5.75245	5.86757	5.73085	5.81337	6.12676	6.08165	5.9861	6.01704	5.90384	5.96273	6.05744	6.1129	6.08193
Potri.001G090300	4.66284	4.89757	4.77132	4.46476	4.48471	4.51635	4.39047	4.40339	4.42499	4.51499	4.72625	4.54715	4.35645	4.54685	4.52425	4.10767	4.39921	4.15942
Potri.001G090400	0.435756	-0.430973	0.183917	0.234617	-0.652167	0.197465	-0.564426	-0.407476	-0.13144	1.28928	1.27275	1.3439	1.28244	1.5742	1.73664	0.636056	0.151055	1.27547
Potri.001G090500	3.98341	4.00167	3.62835	3.93581	4.0162	3.74192	3.94996	4.03132	3.91626	3.2702	3.54545	3.62291	3.60766	3.43168	3.40695	3.65933	3.4678	3.55773
Potri.001G090600	6.55011	6.73158	6.68452	6.65069	6.53255	6.6697	6.73864	6.65214	6.65066	6.40921	6.45672	6.47264	6.57739	6.56715	6.7038	6.64883	6.62796	6.64272
Potri.001G090700	4.93503	5.1348	4.83369	4.90701	4.92365	4.79052	5.00256	4.86441	4.9065	5.27148	5.40644	5.23982	5.10389	5.19433	5.30955	5.24922	5.07148	5.0265
Potri.001G090800	7.50506	7.30427	7.42708	7.16089	7.23122	7.16729	7.17524	7.25566	7.19461	7.61967	7.5927	7.33232	7.51195	7.37272	7.1598	7.35965	7.38087	7.17415
Potri.001G090900	5.47618	5.2551	5.33282	5.15199	5.29499	5.28081	5.36211	5.39818	5.29973	5.99452	6.02451	5.7608	5.88927	5.79027	5.70475	5.82084	5.71071	5.87483
Potri.001G091001	5.884	5.64892	6.0668	5.62276	5.88203	5.83112	5.66173	6.09681	6.01075	6.6562	6.59887	6.69507	6.57923	6.58339	6.70445	6.1684	6.54453	6.58993
Potri.001G091100	2.7082	3.41836	2.663	2.96181	2.81437	2.67326	2.84335	2.51475	2.39425	3.56907	3.63725	3.08518	3.47152	3.5392	3.29489	3.45679	3.36702	3.42244
Potri.001G091300	8.22845	8.20494	8.29594	8.12065	8.22177	8.15034	8.08408	8.25405	8.1866	7.10245	7.2126	7.23778	6.76705	7.14303	7.07053	6.66528	6.95656	6.63939
Potri.001G091600	4.10512	3.96595	3.86729	4.1367	4.01196	3.92804	4.09914	4.02133	3.81993	3.41643	3.74139	3.55423	3.3983	3.59723	3.70913	3.82962	3.73374	3.6888
Potri.001G091700	-1.89046	-0.592008	-0.573684	-1.179	-0.652167	-0.843833	-0.779198	-0.821066	-1.39219	-1.37393	-1.58129	-0.847806	-2.07708	-0.617559	-1.03484	-1.07466	-1.16227	-0.970599
Potri.001G091800	4.07895	3.93673	4.31355	3.53966	3.7927	4.04214	3.76383	4.21187	4.22064	4.10237	4.21563	4.10891	3.7583	4.05615	4.31373	4.02081	4.03321	4.02284
Potri.001G091900	8.67618	8.38713	8.51892	8.88521	8.62926	8.76986	8.92558	8.56961	8.52022	9.2407	9.35154	9.13222	9.22905	9.3378	9.07236	9.44586	9.24465	9.16925
Potri.001G092000	4.15609	4.25944	4.3534	4.00348	3.98199	4.17755	3.9972	4.13987	4.09155	4.40495	4.41777	4.27244	4.32168	4.29403	4.35376	4.15505	4.40487	4.14874
Potri.001G092200	4.25291	4.87464	5.70037	2.71504	3.72709	5.19924	2.1279	4.57244	5.20582	4.4769	4.42514	6.57153	5.29753	5.1849	5.36611	4.08338	5.30432	6.19522
Potri.001G092300	3.17157	3.65208	3.08205	3.37908	3.59753	3.23266	3.17752	3.49054	3.47356	3.59517	3.69332	3.49344	3.68495	3.77116	3.59685	3.8223	3.55183	3.78846
Potri.001G092400	2.42622	2.54449	2.96689	2.39494	2.48862	2.33693	2.31579	2.70138	2.55523	1.96587	2.02146	1.73615	2.22928	1.88494	2.0445	2.17125	2.2759	2.34735
Potri.001G092500	6.11729	6.0682	5.99933	6.03755	6.14033	6.0378	6.02298	6.23927	6.11961	6.16211	6.29801	6.04601	6.17516	6.25538	6.24851	6.14218	6.2638	6.09867
Potri.001G092600	6.06658	6.16588	6.19662	6.04113	6.04104	6.01661	6.03949	6.17093	6.08045	5.68392	5.6852	5.78059	5.65268	5.60293	5.67345	5.51743	5.69924	5.72745
Potri.001G092800	1.41553	1.15722	0.909556	1.16232	1.13766	1.30632	1.72035	0.727656	1.10708	1.81858	2.42624	2.13387	2.56284	2.37416	2.52542	2.4048	2.46115	2.53942
Potri.001G092900	0.435756	0.815751	0.678098	0.019026	0.150866	0.451807	0.688461	0.22325	-0.13144	-0.730981	-0.478514	-0.450337	-0.239812	-0.491243	0.95132	0.340578	-0.0823956	0.614867
Potri.001G093001	4.24705	3.98749	3.84882	4.03256	4.17603	3.99624	3.91461	4.08022	3.7925	3.43099	3.77065	3.34495	3.46356	3.60432	3.25316	3.49412	3.76928	3.37742
Potri.001G093100	7.79311	7.94454	7.79642	8.21604	8.13103	7.90497	8.16764	7.99418	7.84381	7.93912	8.02927	7.65791	7.96775	8.1342	7.69491	7.85227	7.51841	7.52214
Potri.001G093401	-0.446501	-0.286121	0.591886	-0.380264	0.269055	-0.664628	-0.779198	0.0767092	-0.442989	-3.12003	-2.55799	-2.65216	-3.12003	-2.51738	-3.12003	-3.12003	-3.12003	-3.12003
Potri.001G093500	1.23767	1.62856	1.901	1.21402	1.1985	1.89756	1.37499	1.60717	1.5177	0.79903	0.622531	0.608777	0.658728	0.174899	1.05209	0.989714	1.01635	1.25571
Potri.001G093600	5.37494	5.33568	5.18238	5.3841	5.60699	5.0306	5.57946	5.08971	5.35703	5.21369	5.36868	4.98068	5.49579	5.39169	5.62111	5.6453	5.49682	5.08087
Potri.001G093700	1.03476	0.996564	0.979133	0.422139	0.269055	-0.231207	-0.377522	0.127228	0.774686	-0.108618	-0.0120693	0.431594	0.278309	0.319807	0.303543	-0.39101	-0.706744	0.00631364
Potri.001G093800	4.03197	4.00167	4.17957	3.89679	3.87422	4.02265	3.79332	4.15517	4.3007	3.92853	3.78218	4.0098	4.23088	3.82679	4.12613	4.16087	3.821	4.29147
Potri.001G093900	4.86783	4.95336	4.65389	5.37844	5.16573	5.1311	5.37354	5.14592	5.27682	4.60444	4.87103	4.5417	4.80347	4.95457	4.81457	5.15913	4.92161	4.93159
Potri.001G094100	8.03652	7.96006	7.88632	8.03745	8.19379	7.83779	7.97702	7.90515	7.94952	7.30874	7.5754	7.36354	7.23836	7.548	7.47697	7.13141	7.35479	7.03723
Potri.001G094200	4.04555	3.81352	4.08806	4.42143	4.21336	4.28507	4.48389	4.19716	4.30717	3.88159	3.80498	3.54337	3.44752	3.34119	3.34209	3.60917	3.446	3.32147
Potri.001G094266	-0.607198	-1.51437	-1.73386	-0.54238	-0.652167	-1.28707	-0.29243	0.313278	-0.628266	-0.730981	-1.58129	-0.737712	-0.883836	-1.27503	-1.52211	-0.533989	-0.361056	-0.369949
Potri.001G094332	-0.788064	-1.51437	-0.573684	-0.934239	-0.548533	-1.57308	-1.03163	-0.920188	-0.13144	-1.37393	-0.853749	-1.57637	-1.05608	-0.617559	-0.471473	-1.31175	-1.16227	-0.795426
Potri.001G094400	6.07322	6.04613	6.03856	5.8542	5.95548	5.9901	5.82892	6.06152	5.9948	5.68696	5.62721	5.61278	5.58647	5.64309	5.62656	5.64945	5.64287	5.60098
Potri.001G094500	6.58656	6.5649	6.51626	6.72161	6.51322	6.58475	6.62155	6.50289	6.5829	5.97602	5.99383	6.07081	5.9743	5.98079	5.97562	6.11548	6.17881	5.99742
Potri.001G094600	3.40016	3.58774	2.89671	3.0355	3.16626	3.38289	3.16253	3.20911	3.22268	4.16905	4.07263	3.85587	4.10359	4.17524	4.11841	3.81494	4.21173	3.79874
Potri.001G094800	3.17157	2.01155	2.59814	1.61106	1.25689	2.45796	1.49953	2.9671	3.07872	2.34995	1.51326	1.61687	1.76904	1.68538	2.1083	1.22993	2.0633	1.87675
Potri.001G094900	7.58046	7.96911	7.65344	7.85103	7.98377	7.78285	7.95978	7.79398	7.79742	6.91638	7.14496	6.9903	7.08609	7.2218	7.05392	7.23703	7.17186	7.14524
Potri.001G095200	2.9727	2.8877	2.96689	2.80207	2.69275	3.18669	2.32928	3.06105	3.12343	3.43822	2.85555	3.7559	3.16318	3.19852	3.47508	2.92564	3.48927	3.23327
Potri.001G095300	5.58712	5.4435	5.42919	5.68591	5.62788	5.58758	5.8158	5.50472	5.60317	4.5521	4.74994	4.34617	4.64018	4.39563	4.14907	4.61088	4.52408	4.54457
Potri.001G095500	4.42382	4.19919	4.6107	4.57761	4.63261	4.28507	4.2802	4.61067	4.67577	4.67037	4.59503	4.64694	4.45602	4.40379	4.84063	4.55014	4.85701	4.6712
Potri.001G095600	2.63823	2.54449	2.4094	2.8681	2.86217	2.84584	2.97789	2.72617	2.7767	1.3209	1.4277	2.19067	1.79463	1.63086	1.65354	1.6494	2.09165	1.29497
Potri.001G095800	8.14851	7.83099	8.60947	7.31384	7.83929	7.61621	7.46407	8.18977	8.40155	7.58428	7.43902	7.72284	7.20237	7.67973	8.06816	7.40691	7.57285	7.23157
Potri.001G096100	3.49229	3.60642	3.68149	3.29756	3.5042	3.73396	3.72353	3.56114	3.41481	3.83854	3.75902	3.72739	3.62202	3.89199	3.46902	3.78514	3.71564	3.79874
Potri.001G096200	4.03197	3.7393	4.03186	3.96628	3.79762	3.75773	3.81745	4.10249	4.23429	4.18632	4.07263	4.13809	4.12392	4.04055	3.91937	3.69182	3.8125	3.84577
Potri.001G097200	6.69609	6.65402	6.59456	6.79771	6.85722	6.61218	6.75247	6.73541	6.77733	6.60815	6.47283	6.54386	6.53247	6.2452	6.60152	6.62168	6.47359	6.46586
Potri.001G097300	4.6847	4.61351	4.69583	4.39368	4.6867	4.75158	4.44104	4.61289	4.55037	4.08866	3.8713	4.51415	4.02471	4.37505	3.91937	4.10163	3.74271	4.30115
Potri.001G097400	5.16393	5.26983	5.09888	4.93037	5.06312	5.06277	4.92695	5.07209	5.03689	5.08377	5.14121	5.01254	4.98945	5.08451	5.05412	4.95674	5.1239	4.98659
Potri.001G097500	6.20461	5.94335	6.11975	6.2675	6.06268	6.06981	6.12317	5.96674	5.9968	5.78517	5.83949	5.816	5.555	5.6619	5.70087	5.88548	5.67836	5.67726
Potri.001G097600	1.37307	1.76783	0.591886	1.44791	0.973264	0.795935	0.989647	1.10066	1.42547	1.25695	0.570253	0.64987	1.48461	1.25175	0.765946	0.823695	0.892897	0.970581
Potri.001G097700	7.58918	7.50178	7.58814	7.6932	7.62882	7.63666	7.61384	7.77999	7.72128	6.43473	6.43221	6.54182	6.5737	6.55256	6.43734	6.73125	6.57246	6.68306
Potri.001G097801	3.2674	3.08707	3.56187	3.23637	3.11982	3.34154	2.98643	3.41121	3.6367	3.9839	3.77643	3.93697	4.20249	4.03006	4.07116	3.69983	3.99619	4.02868
Potri.001G098200	-2.37804	-3.12003	-3.12003	-2.34607	-1.50645	-3.12003	-0.779198	-2.71213	-3.12003	0.79903	0.459644	0.334112	-0.0456878	0.387145	0.40864	0.936469	-0.361056	0.304467
Potri.001G098300	5.11325	5.10555	5.04312	5.31771	5.29151	4.88709	5.02553	5.18669	5.37563	3.94891	3.63088	3.96166	4.21675	3.56851	3.72956	3.91468	3.8125	4.09414
Potri.001G098500	5.53272	5.71065	5.55129	5.47696	5.3861	5.45572	5.56528	5.39174	5.42708	5.66402	5.84225	5.55851	5.53616	5.74927	5.72142	5.66998	5.89292	5.65856
Potri.001G098600	6.38501	6.44159	6.4132	6.45509	6.51621	6.52366	6.59807	6.4933	6.45023	6.4888	6.42855	6.31391	6.39914	6.39688	6.3964	6.41094	6.30676	6.32655
Potri.001G098700	3.14658	3.67881	3.288	2.80207	3.07995	3.20986	3.07716	3.14926	3.48503	3.57564	3.59862	3.68354	3.69177	3.67339	3.8742	3.28639	3.65042	3.50009
Potri.001G098800	1.53586	2.09328	1.33809	1.53179	0.747542	1.64907	1.05605	0.7917	1.10708	0.657585	0.858798	1.06885	0.481021	1.21516	0.684569	0.636056	0.254991	1.23567
Potri.001G098901	0.0610436	0.53291	-0.573684	0.130845	0.21117	0.197465	-0.0636712	-0.920188	0.342032	0.0507501	-0.094066	-0.365996	-0.139487	-1.27503	-0.0673583	-0.0314251	-0.215008	-0.143106
Potri.001G099200	2.20205	1.95437	2.4831	2.50281	2.25077	2.27238	2.45765	2.25562	2.59811	2.38029	2.35077	2.40985	2.45465	2.35747	2.33855	2.00017	2.22561	2.40232
Potri.001G099300	7.7393	7.47789	7.70697	7.90462	7.78856	7.84844	7.8938	7.83469	7.82588	6.9846	7.12867	7.10325	6.99797	7.07383	7.01283	7.21274	7.03713	7.01792
Potri.001G099400	3.59744	4.1169	3.75276	4.07512	4.15315	4.02265	4.03885	3.95645	3.60551	1.67913	2.00186	2.02874	2.26632	2.0807	2.63778	2.17125	2.3004	2.69429
Potri.001G099600	5.64402	5.55828	6.11203	4.98719	5.4687	5.31859	4.98136	5.70302	5.86036	5.00809	4.8818	4.96855	4.95299	4.90661	5.25422	4.89179	4.94899	4.78589
Potri.001G099700	2.95841	3.47027	2.86029	3.26116	3.08802	3.10255	3.14738	3.1795	3.24982	2.20496	2.09731	2.33623	2.07077	2.32349	2.33855	2.17125	2.17351	2.40232
Potri.001G099800	1.13978	0.681251	0.500193	1.72235	1.1684	0.733365	2.15845	0.625921	0.847575	1.72713	1.27275	0.334112	1.6619	1.35627	1.31801	1.68212	1.18373	1.60721
Potri.001G099900	3.27894	2.69171	2.6417	2.78508	2.83368	2.94581	2.95197	3.03483	2.96865	2.94447	3.11476	2.76813	3.02949	2.81417	2.91253	2.81198	2.84107	2.92453
Potri.001G100000	5.64848	6.19548	5.72082	5.03109	5.43749	5.26431	5.1371	5.32702	5.27682	3.17824	3.1056	3.79764	2.64953	2.85041	3.28802	2.34476	2.85767	3.25831
Potri.001G100100	3.80329	4.43168	3.73275	4.39368	4.37036	4.09908	4.35134	3.87749	3.98249	3.02348	3.42551	2.33623	2.78335	3.43168	3.18082	3.16434	3.22066	3.11209
Potri.001G100300	7.85323	7.4044	7.83153	7.76645	7.76045	7.80441	7.7682	7.8922	7.8208	7.36528	7.471	7.47778	7.31274	7.54016	7.28759	7.38223	7.48807	7.17448
Potri.001G100500	1.78286	2.74326	2.30489	1.1087	1.49381	2.10948	1.5232	1.83702	1.64584	1.41181	1.06176	2.16254	1.16963	1.45372	1.51917	1.13858	1.46953	1.33319
Potri.001G100550	-3.12003	-2.37061	-3.12003	-3.12003	-2.25289	-3.12003	-1.96961	-1.55418	-1.77432	-1.01693	-0.094066	-1.39826	-0.590969	-0.617559	-0.782561	-0.533989	-0.523571	-0.970599
Potri.001G100600	-0.170523	0.367549	-0.0734877	-0.54238	0.0221239	-0.231207	-0.377522	0.127228	-0.628266	2.66536	2.85555	2.72071	2.64953	2.60382	2.5486	2.65603	2.70087	2.67209
Potri.001G100700	4.93138	5.06898	5.12598	4.73187	4.80148	5.08173	4.58011	5.17473	5.09792	4.26565	3.96032	4.79624	4.52261	4.21284	4.34717	4.17817	4.1658	4.47575
Potri.001G100800	8.44213	8.35539	8.29594	8.5929	8.52324	8.45392	8.65552	8.31338	8.35856	7.9993	8.14605	7.92128	8.11275	8.12344	8.02929	8.2935	8.22267	8.22245
Potri.001G100900	5.68798	5.69329	5.89968	5.47431	5.61956	5.68172	5.34229	5.8295	5.71209	3.2457	2.86643	3.73696	3.34735	2.87408	3.44451	3.18731	3.16837	3.64008
Potri.001G101100	4.37625	4.68994	4.58303	4.80955	4.79903	4.7075	4.81396	4.604	4.72011	4.47338	4.33793	4.59001	4.69895	4.47902	4.6767	4.49597	4.48721	4.73861
Potri.001G101300	6.09787	6.12112	6.03039	6.15297	6.04311	6.05229	6.11638	5.97279	5.95618	6.014	6.00495	5.97098	6.0184	5.92948	5.99895	6.03545	5.97321	5.98922
Potri.001G101400	6.20007	6.26621	6.16711	6.23189	6.16627	6.16918	6.14145	6.16187	6.21911	6.0767	6.07228	6.19487	6.20409	6.27773	6.32183	6.21526	6.14707	6.173
Potri.001G101600	3.44184	3.69635	3.49218	2.91572	3.23323	3.38289	3.04483	3.048	3.27647	3.28631	3.39578	3.7746	3.12335	3.82679	3.51094	3.14099	3.22066	3.50429
Potri.001G101700	4.76897	4.5618	4.74159	4.95717	4.96802	4.92258	4.91805	5.14285	4.7865	4.5286	4.24511	4.26253	4.82846	4.34995	4.34054	4.80161	4.21817	4.77204
Potri.001G101800	2.52646	2.72628	2.45895	2.56385	2.26506	2.15793	2.52953	2.39615	2.06804	2.82825	3.01072	3.1582	3.02949	2.89736	2.93909	3.04364	3.36702	3.23327
Potri.001G101900	3.34632	3.62486	3.21777	3.40155	3.31107	3.32041	3.47923	3.16748	2.90177	4.41963	4.46148	4.23916	4.16864	4.30713	4.19754	4.20093	4.13888	4.06888
Potri.001G101975	6.76952	6.17842	6.42727	6.7059	6.59683	6.58142	6.49636	6.58933	6.79125	7.03672	7.00673	6.69875	6.8639	6.76207	6.67249	6.80366	6.94786	6.68444
Potri.001G102051	6.22564	5.71712	5.91085	6.09037	6.13937	6.05229	5.60047	5.78987	6.60278	6.49661	6.26138	6.29946	6.20528	5.993	6.02087	6.29277	5.77986	5.92184
Potri.001G102200	2.48719	2.26771	2.35809	2.41717	2.51278	2.35782	2.57553	2.1977	2.61908	2.5366	2.6568	2.32359	2.51746	2.40698	2.53706	2.51786	2.46115	2.34735
Potri.001G102300	3.17157	3.13931	2.78458	3.46694	3.29722	3.19832	3.57858	3.01484	3.01685	3.01383	2.87723	2.98437	2.97458	3.07122	3.45068	3.79265	3.28345	3.44879
Potri.001G102400	2.75854	2.54449	2.33174	2.04136	2.52471	2.08463	3.52684	2.20947	1.32695	0.968338	1.13557	0.383676	1.76904	1.51522	3.081	1.18498	2.85767	1.31421
Potri.001G102600	0.435756	0.452597	0.759447	0.664384	0.528045	-0.361729	0.251763	0.127228	-0.628266	1.81858	1.98198	1.71695	1.74299	1.4848	1.51917	1.31583	1.88038	1.74118
Potri.001G102900	5.96126	6.41402	5.98672	5.95829	6.17481	5.98675	6.05682	5.86714	5.81109	6.014	6.17212	5.87676	6.05194	6.13321	5.9399	5.95908	6.09551	5.98096
Potri.001G103100	3.20825	3.23845	3.05008	3.06396	2.73444	3.06494	2.64189	2.7981	3.10868	3.86022	3.59208	3.40619	3.53362	3.30682	3.25316	3.34886	3.45694	3.28781
Potri.001G103300	4.19925	3.35349	4.18694	3.51925	3.22594	3.88551	3.06109	4.13371	4.09903	6.81176	6.84012	6.62274	6.40849	6.56078	6.82387	5.95574	6.4709	6.05431
Potri.001G103400	3.55059	3.52038	3.3809	3.21115	3.4614	3.55558	3.25023	3.59295	3.49641	2.97461	3.02049	3.01614	3.06146	2.9316	3.12793	2.97928	3.08621	3.37284
Potri.001G103600	4.07895	4.28286	3.98189	4.32481	4.562	4.10527	4.33137	4.36969	4.28766	2.02466	1.51326	2.86729	2.47061	2.23488	2.12382	2.48115	2.14674	2.62664
Potri.001G103800	3.42115	3.60642	3.61748	3.67494	3.60317	3.6852	3.81266	3.66311	3.60551	3.82206	4.04895	3.80675	4.14397	4.03532	4.04287	4.09557	4.19222	4.08296
Potri.001G104000	4.34913	4.1169	4.19427	4.11646	4.0162	4.14787	3.97163	3.97036	4.25454	5.01294	5.01488	5.00662	5.03846	4.83908	4.66349	4.7904	4.94122	4.8233
Potri.001G104200	1.90707	2.46484	2.13239	2.0697	1.75916	1.83934	1.98182	1.71019	2.00571	1.81858	1.74315	1.86389	2.30244	1.76348	2.39079	2.17125	1.94397	2.15802
Potri.001G104300	5.13564	4.95336	5.08317	5.10826	5.02162	5.16409	5.11001	4.98574	4.9974	5.50104	5.49324	5.14958	5.22175	5.33313	5.04803	5.32369	5.12047	5.21102
Potri.001G104366	6.92454	6.91416	6.90389	7.35184	7.12208	7.21171	7.45564	7.09639	7.11103	6.17946	6.33764	6.35875	6.19571	6.28216	6.09163	6.81569	6.06723	6.36165
Potri.001G104500	3.14658	3.06022	3.1887	2.97685	3.01377	3.13922	3.10095	3.25527	3.37838	4.88126	4.75873	4.87634	4.7258	4.65326	4.54169	4.70144	4.73649	4.6805
Potri.001G104600	-2.37804	0.180752	-0.573684	-2.34607	-1.71508	-1.0485	-1.5193	-1.55418	-0.840893	-1.01693	-0.853749	-0.737712	-0.239812	-0.617559	-2.26338	-1.59562	-1.45854	-1.67734
Potri.001G104700	5.31453	5.26983	5.17127	5.56669	5.41202	5.44356	5.60879	5.33107	5.37563	6.17515	6.20142	6.09612	6.38867	6.43218	6.13535	6.5559	6.49365	6.53205
Potri.001G104800	0.435756	-0.286121	-0.387012	-0.23454	0.429955	-0.231207	0.688461	0.176038	0.439566	3.41643	3.31865	3.10008	3.5785	3.30682	2.80112	3.19866	3.34363	3.31671
Potri.001G104900	2.83872	2.9328	2.96689	2.32613	2.40072	2.58742	2.46988	2.57968	2.83163	3.65222	3.54545	3.81129	3.76479	3.86862	3.72956	3.73144	3.62155	3.70711
Potri.001G105100	4.55778	4.33978	4.68024	4.59721	4.57926	4.38513	4.50781	4.80552	4.48904	4.38639	4.1942	4.45161	4.25872	4.32441	4.23375	4.28852	4.26249	4.28904
Potri.001G105200	6.95634	6.60377	6.93705	7.44606	7.45151	7.19585	7.17009	7.65482	7.48684	4.90493	4.70215	5.01254	5.20037	4.81177	4.93162	5.33659	4.93341	5.24148
Potri.001G105600	5.15456	5.2551	5.41357	5.3324	5.2181	5.26154	5.19719	5.36961	5.39704	5.80487	5.84912	5.93922	5.9288	5.69716	5.94427	5.66998	5.71755	5.75939
Potri.001G105800	0.798564	2.06655	0.759447	1.40407	0.864813	0.667958	1.267	0.760033	0.530921	0.79903	1.20579	0.689825	0.913508	1.13907	0.553191	0.936469	0.826969	0.99463
Potri.001G105900	5.74735	5.68012	5.49302	6.24127	6.2981	6.21998	6.45312	6.48606	6.37209	3.05202	3.2118	2.85855	3.96961	4.00884	4.00984	5.06303	4.60499	4.65054
Potri.001G106000	2.89981	2.77663	2.4831	3.07798	3.04724	2.97315	3.2288	2.80587	3.13804	3.43822	3.51811	3.30048	3.72542	3.77744	3.55166	3.94869	3.96588	3.65525
Potri.001G106100	0.921489	1.05213	1.10896	1.35885	1.1985	1.86874	2.59799	1.35499	0.697918	2.25493	1.51326	1.44074	2.96334	2.32349	2.42877	2.34476	2.17351	2.58765
Potri.001G106600	3.83492	4.3059	4.22324	3.98871	3.98631	4.15386	3.84589	4.10879	4.09155	4.74802	4.5983	4.87417	4.78444	4.7808	4.70277	4.51879	4.63901	4.69525
Potri.001G106700	0.798564	1.15722	1.901	0.995078	0.787701	1.12323	0.557055	1.31196	0.697918	-0.866883	-1.00418	0.431594	-1.2517	-0.491243	-0.903192	-0.692712	-0.361056	-0.369949
Potri.001G107000	2.24975	2.65629	1.44031	3.22381	2.52471	2.22768	3.74885	2.11249	1.72535	3.40171	2.52568	1.82853	3.53362	3.12152	3.03249	3.2211	2.66358	2.89928
Potri.001G107200	3.08216	3.25037	3.15902	3.06396	3.21861	3.20986	2.94322	3.26094	3.39063	3.79979	3.86589	4.02159	3.90059	3.80848	3.65675	3.8223	3.76928	3.98433
Potri.001G107300	3.1839	2.40208	3.05008	3.09186	2.86217	3.07758	2.77599	3.23814	3.28961	4.5521	4.71425	4.43407	4.44798	4.36673	4.50067	4.31484	4.52408	4.37858
Potri.001G107500	5.03031	5.18227	5.2007	5.18151	5.23816	4.94691	5.15615	5.14132	5.02122	4.75672	4.747	4.90208	4.95299	4.83305	5.02755	5.05992	5.05358	4.95323
Potri.001G107600	-0.301923	-1.223	-2.2665	-3.12003	-0.763825	-1.57308	-1.03163	-2.13434	-2.29565	2.2873	2.91963	1.12821	1.54616	2.76439	3.18082	1.83542	2.6253	0.970581
Potri.001G107800	2.34068	1.51451	2.00474	2.80207	2.76494	2.03361	3.2288	2.5242	2.31935	4.14274	3.67487	3.24792	4.34784	4.39563	5.11944	4.04616	4.83202	3.88811
Potri.001G107950	-2.37804	-2.37061	-2.2665	-1.47393	-1.16243	-1.0485	-0.29243	-0.558996	-1.39219	-0.287803	-0.37238	-0.286315	-0.239812	0.0965947	0.40864	0.0709471	0.351939	-0.0915606
Potri.001G108100	7.32608	7.47725	7.42163	7.03179	7.546	7.2267	7.39078	7.47663	7.31034	5.5233	4.7819	4.37096	5.24513	4.53947	4.40229	5.12086	4.0693	4.41021
Potri.001G108200	3.44184	3.94409	3.15902	3.72034	3.4614	3.37266	3.72353	3.55654	3.37838	3.51541	3.29469	3.24792	3.63625	3.71984	3.52853	3.59206	3.75162	3.62089
Potri.001G108300	0.861336	1.76783	0.759447	0.736865	-0.119242	0.451807	1.18034	1.02275	1.10708	1.15536	1.23966	1.84632	0.866025	1.25175	1.31801	0.701352	0.826969	1.13107
Potri.001G108400	4.92772	5.11537	4.76148	4.8591	5.0672	4.68701	4.89329	4.80552	4.86321	4.7422	4.97523	4.63675	4.79399	4.98206	4.72583	4.84199	4.91765	4.78761
Potri.001G108600	0.435756	0.180752	0.183917	-0.725046	-1.01698	-0.664628	-1.03163	0.176038	-0.840893	-1.37393	-0.853749	-0.737712	-1.2517	-1.76641	-0.381087	-0.692712	-0.706744	-1.17002
Potri.001G108700	2.31848	1.95437	1.70958	2.6787	2.30711	1.89756	2.64189	1.91097	2.00571	2.38029	2.07872	2.13387	2.42219	2.14046	2.12382	2.42427	1.97474	2.18962
Potri.001G108800	2.02143	1.30176	0.836453	1.61106	2.53654	1.54362	2.80524	2.46651	3.26321	0.260982	-0.094066	-0.737712	-0.590969	-0.491243	-0.296031	-0.14162	-0.0823956	-0.567059
Potri.001G109000	0.0610436	-0.430973	-1.73386	-0.725046	-0.361236	-0.664628	-0.667819	-1.14155	0.237424	-0.866883	-0.273522	-0.286315	-1.2517	-0.267618	-1.17971	-1.07466	-0.916604	-0.196561
Potri.001G109200	4.21135	4.19919	4.12689	4.19575	4.10231	4.30672	4.23074	4.14907	4.06122	4.51157	4.57195	4.34304	4.53405	4.38744	4.53009	4.66916	4.51887	4.38314
Potri.001G109400	1.18955	1.34689	0.909556	1.1087	0.864813	1.07358	0.729732	1.37603	0.0022702	-0.606787	-0.853749	0.116842	-0.239812	-1.76641	-0.215711	-1.07466	-1.16227	-0.970599
Potri.001G109500	5.9949	6.04442	6.00976	6.0817	6.04518	5.98842	6.08691	6.07927	5.84041	5.64385	5.6682	5.67008	5.59741	5.58512	5.48653	5.62231	5.56412	5.48693
Potri.001G109600	1.64693	2.06655	1.82745	2.1778	2.23633	1.80932	1.89378	2.0484	2.46545	2.77216	2.73012	2.25866	2.53275	2.56072	2.51369	2.3033	2.37149	2.45527
Potri.001G109800	2.7082	2.4233	2.50686	3.02106	2.8993	2.73843	3.08514	2.82895	3.01685	3.02348	2.97094	2.46845	3.21147	2.37416	2.81074	3.16434	3.10023	3.14469
Potri.001G110000	5.63507	5.64215	5.73094	5.5161	5.5943	5.68998	5.66439	5.70198	5.76008	5.47317	5.50721	5.46806	5.33724	5.48685	5.497	5.3028	5.39811	5.45803
Potri.001G110100	5.96841	5.65117	5.90416	5.77466	5.87971	5.89683	6.00102	5.85689	5.9396	7.11547	7.09726	7.12391	7.13823	7.02247	7.08497	7.13437	7.08021	6.9804
Potri.001G110300	4.13083	4.24759	4.69065	3.50894	4.05784	4.4595	3.40474	4.58153	4.70548	4.74802	3.49727	5.63469	4.68534	4.61865	5.02342	4.2563	4.80659	5.37916
Potri.001G110900	0.0610436	0.367549	0.297223	-0.23454	-0.451847	0.287321	0.00517454	-0.0864169	0.847575	-0.386497	-1.17214	0.80345	-0.590969	-1.27503	-0.296031	-1.31175	0.0390467	-0.0417936
Potri.001G111000	3.49229	3.16474	3.08205	3.88089	3.61438	3.57355	4.00563	3.20911	3.19501	4.73341	4.89514	4.26914	4.6612	4.81788	4.55606	4.72125	4.81511	4.66372
Potri.001G111100	4.92036	4.85134	4.92467	4.64978	4.82096	4.73571	4.65165	4.78206	4.8366	4.85989	4.747	4.62392	4.83155	4.65667	4.64479	4.55014	4.6438	4.76507
Potri.001G111300	2.34068	3.12643	2.62009	2.50281	2.82406	2.78545	2.62011	2.33298	2.34475	4.12941	4.22834	4.15603	4.28152	4.40379	4.2795	3.96872	4.03321	4.05178
Potri.001G111400	5.56136	5.78017	5.6665	5.63229	5.84206	5.61604	5.73196	5.56323	5.46522	4.81618	4.90309	4.85453	4.71244	4.857	4.93602	4.93654	4.97965	4.66747
Potri.001G111500	5.4961	5.49704	6.15588	4.64036	5.11533	5.71651	4.83302	5.57238	5.46232	3.93876	4.15481	5.69115	4.48381	4.33724	4.56745	4.19527	4.54986	5.26763
Potri.001G111600	4.13083	4.71166	4.2932	4.09594	4.2747	3.98957	4.44724	3.89582	3.59497	3.81652	3.76484	4.14888	4.16374	4.25401	4.10283	4.14921	4.36477	4.22442
Potri.001G111700	4.29899	4.58082	4.32695	4.49119	4.47552	4.59323	4.57446	4.54947	4.42499	4.42328	4.55187	4.68944	4.61167	4.59036	4.42126	4.61088	4.48186	4.66934
Potri.001G111800	5.65735	5.48699	5.31274	5.64176	5.55993	5.51737	5.52189	5.4512	5.68002	4.88126	4.84101	4.70658	4.64722	4.60458	4.77088	4.58083	4.62452	4.56278
Potri.001G112000	4.84859	4.82366	5.25781	4.97226	4.79164	5.11278	4.84481	5.06076	5.02908	4.63935	4.5983	5.11147	4.99774	4.64983	4.84766	4.84199	4.88563	5.00742
Potri.001G112100	4.99924	4.28286	4.91139	5.81498	5.2181	5.07858	5.74334	5.16569	5.39704	6.43292	6.49227	6.24267	6.39705	6.26212	6.18797	6.66631	6.45052	6.1571
Potri.001G112200	6.04138	6.18465	5.91973	6.30524	6.10501	6.06187	6.3444	6.01449	6.04796	6.43021	6.39042	6.39395	6.64752	6.36696	6.42721	6.69565	6.44228	6.54178
Potri.001G112300	5.20081	5.25806	5.13363	5.10826	5.06312	5.03709	5.11974	5.00781	5.00538	5.08608	5.04632	4.92945	4.86816	5.04335	4.9729	5.03481	5.02078	4.8614
Potri.001G112400	3.4107	3.66995	3.46819	3.39036	3.78279	3.49085	3.45483	3.5192	3.64694	3.12549	3.29469	2.81405	3.20194	2.8623	2.9823	2.97928	2.98404	2.9858
Potri.001G112500	0.732937	0.938775	-0.22175	0.588068	0.663707	0.913479	0.729732	1.49623	0.774686	-0.730981	-1.83963	-0.737712	-0.46418	-0.491243	-0.471473	-0.0314251	-0.916604	-0.0915606
Potri.001G112600	2.20205	2.60147	1.97098	2.60316	2.03417	2.15793	2.96066	2.08719	1.90685	2.38029	2.41146	2.20452	2.11206	2.23488	2.21358	2.96605	2.14674	2.67209
Potri.001G112700	4.94955	4.87078	4.93784	4.86315	4.84733	4.95721	4.97064	4.91561	4.90223	4.90753	4.852	4.91899	4.78444	4.73307	4.81935	4.85997	4.73649	4.91279
Potri.001G113000	9.05856	8.89899	8.93959	9.2799	9.08639	9.12418	9.17449	9.16504	9.09314	9.80619	9.94507	9.55419	9.65254	9.8914	9.66527	9.83489	9.62149	9.49325
Potri.001G113100	0.435756	-1.223	-0.788151	0.736865	-0.652167	0.101639	1.29476	-0.206409	-0.628266	-0.0267346	-1.00418	0.282785	0.203873	-0.167589	0.190184	1.47367	0.757884	1.87675
Potri.001G113250	4.42901	4.22963	4.44231	4.50682	4.57926	4.48346	4.44104	4.73601	4.62484	4.90232	4.98024	5.01057	4.93297	4.96838	5.04396	4.97005	5.0318	4.93936
Potri.001G113500	4.53389	4.38916	4.24459	4.3539	4.18733	4.25197	4.40009	4.41868	4.46608	4.60765	4.71425	4.53349	4.54916	4.7619	4.45845	4.68942	4.71387	4.66747
Potri.001G113600	3.88865	3.54963	3.95624	3.88089	3.91558	3.84909	3.94996	3.89582	3.86452	3.88159	3.74729	3.96573	3.77125	3.71329	3.84173	3.94869	3.68805	3.91356
Potri.001G113800	3.92583	3.37544	3.59549	3.68413	3.66915	3.87105	3.69777	3.80176	3.78324	3.79417	3.72355	3.52692	3.38152	3.68681	3.52853	3.51243	3.36702	3.68141
Potri.001G113900	7.17828	7.03111	7.16875	7.22844	7.24391	7.21171	7.2284	7.28759	7.20765	6.47657	6.67665	6.36801	6.01704	6.35859	6.20358	5.97567	6.06187	5.80939
Potri.001G114000	0.591985	1.30176	0.678098	0.736865	1.1684	1.17123	0.307344	1.26761	0.0022702	2.64051	2.82241	2.1046	2.45465	2.40698	2.01151	2.17125	2.41702	2.40232
Potri.001G114100	3.56952	3.50055	3.49218	3.39036	3.47376	3.58245	3.49128	3.65882	3.84685	3.82206	3.91911	4.03329	3.83429	3.97093	4.05101	3.94869	3.98112	3.94476
Potri.001G114400	2.75854	2.91792	2.93223	3.06396	3.14323	3.23266	3.19972	3.0282	2.84949	3.2943	3.37307	3.11484	3.00777	2.96504	2.86715	3.30751	3.05775	3.1554
Potri.001G114500	4.61355	4.51313	4.86159	4.40485	4.62154	4.75945	4.43169	4.79969	4.79113	2.86089	2.57957	3.54881	3.62915	2.98691	3.26721	3.3791	2.84107	3.70711
Potri.001G114600	6.17403	5.72568	6.21476	6.38775	6.12376	6.50154	6.36991	6.27472	6.26473	6.18592	6.0898	6.42461	6.37919	6.24634	6.24763	6.70164	6.3143	6.54331
Potri.001G114800	6.76542	6.23653	6.76059	6.78066	6.65362	6.723	6.66409	6.80785	6.83448	6.75862	6.79669	6.93734	6.80138	6.77705	6.76075	6.78024	6.71141	6.63174
Potri.001G114900	1.37307	-0.154495	1.16975	0.588068	0.973264	0.451807	0.510451	1.17459	1.27504	1.11985	0.459644	0.522904	1.00403	0.0965947	-0.671244	1.61593	0.351939	0.675631
Potri.001G115000	5.54472	5.55107	5.6073	5.75298	5.97518	5.86435	5.94518	6.02785	6.06525	4.87595	4.75288	4.81443	4.93871	4.63259	4.75602	5.00603	4.63419	5.06818
Potri.001G115100	3.56952	3.60642	3.77249	3.50894	3.48601	3.43297	3.31945	3.45142	3.65712	3.68296	3.49025	3.89912	3.73206	3.47875	3.58007	3.5033	3.37857	3.62089
Potri.001G115200	2.63823	2.40208	1.901	1.92208	2.01738	1.92582	1.98182	1.55276	2.18517	2.23846	2.31944	2.08975	2.2845	2.15985	2.47791	2.05115	2.6253	1.88964
Potri.001G115500	5.96484	5.48447	6.03856	5.66284	5.75232	5.78173	5.74208	5.86621	5.9968	6.00063	5.98512	6.1063	5.94174	5.9224	6.01879	5.67608	5.83121	5.77856
Potri.001G115600	3.13393	3.63399	2.86029	3.06396	2.90844	2.97315	2.93442	3.06754	2.91878	2.65299	2.33519	2.76813	2.84588	2.4859	2.86715	2.82669	2.52492	2.83413
Potri.001G115800	3.58819	3.40775	3.52745	3.60888	3.29722	3.71789	3.46708	3.54265	3.47356	3.92339	4.26169	3.82481	4.0084	3.98186	3.84641	4.29911	4.00367	4.374
Potri.001G115900	6.89859	6.394	6.83988	6.70477	6.69644	6.86839	6.68653	6.89426	6.79702	6.94837	6.99934	7.20929	6.85708	6.89597	6.92421	6.75163	6.76521	6.86936
Potri.001G116100	3.49229	3.38629	3.24628	3.57962	3.71673	3.64327	3.57293	3.78612	3.53002	3.45968	3.68105	3.90762	3.7968	3.78371	3.72448	3.92154	3.79537	4.10246
Potri.001G116500	2.50696	2.21999	2.4831	2.48187	2.69275	2.98662	2.20309	2.73434	2.83163	3.74256	3.44741	4.27572	4.12896	3.83886	4.07116	3.92154	3.78672	4.10522
Potri.001G116600	4.15609	4.46788	4.41746	4.3011	4.62985	4.50234	4.30771	4.63051	4.56665	3.05202	2.4697	3.67361	3.19235	2.56072	3.23184	3.14099	2.96884	3.6286
Potri.001G116800	5.62606	5.44869	5.72336	5.7811	6.07084	5.67549	5.44343	6.26699	5.99078	4.30175	3.5112	4.28879	4.45201	3.78371	4.00147	4.4058	4.0405	4.49063
Potri.001G116900	3.4107	3.72227	3.14395	3.54975	3.57476	3.65176	3.68208	3.35932	3.7264	4.16033	4.07732	4.1417	4.04083	4.3158	4.07516	4.07724	4.00367	4.22442
Potri.001G117000	-0.607198	-0.033881	-1.34571	-0.380264	-0.763825	-0.843833	-1.17661	-1.914	-1.09036	2.98451	3.59208	3.03177	2.21039	3.09155	3.3553	2.02589	3.27111	2.64955
Potri.001G117100	3.2322	3.06022	2.93223	2.97685	2.72413	2.91795	3.13207	2.65908	3.13804	3.58869	3.34223	3.48779	3.51064	3.16053	3.18082	3.15271	3.45694	3.36824
Potri.001G117200	5.08393	4.9497	4.97663	4.83866	4.82579	4.82468	4.73761	4.95984	4.94438	5.4519	5.2697	5.27472	5.27271	5.17302	5.26476	5.19074	5.40378	5.23645
Potri.001G117400	6.18787	5.99211	6.0827	6.2018	6.08299	6.17655	6.25888	6.18664	6.07097	6.22823	6.3435	6.24518	6.38236	6.21888	6.34021	6.49505	6.46006	6.45344
Potri.001G117500	3.40016	3.0466	3.41896	3.61851	3.36515	3.41315	3.35944	3.50971	3.32832	3.44541	3.22876	3.58634	3.4149	3.25369	3.04885	3.26495	3.12788	3.33566
Potri.001G117700	6.17248	6.02372	6.18194	6.22561	6.02433	6.01661	5.9723	6.28588	6.21739	6.03441	6.08048	5.9659	5.91137	5.84668	6.02294	5.72793	5.88687	5.73907
Potri.001G117800	2.56469	2.44422	3.09778	2.56385	2.34798	2.56962	2.51779	2.81361	2.79524	4.22444	4.05847	4.55798	4.23556	3.95991	4.23017	4.5097	4.39353	4.267
Potri.001G117900	6.42322	6.51263	6.52356	6.60179	6.6971	6.55	6.63451	6.68782	6.72751	5.46788	5.50024	5.49086	5.67524	5.67206	5.61974	5.6862	5.48618	5.806
Potri.001G118000	4.74836	4.80761	4.84305	4.80955	4.76171	4.802	4.84246	4.71964	4.65053	5.01777	5.07005	4.89569	5.00323	4.96838	4.95783	4.98978	4.99849	4.95935
Potri.001G118100	4.90182	4.44731	5.03088	4.43239	4.67872	4.74763	4.3179	4.80746	4.94022	5.55855	5.29005	5.29105	5.33724	5.26986	5.43615	5.09679	5.39242	5.4602
Potri.001G118200	5.49857	4.82765	5.34275	5.73981	5.30194	6.14234	6.39818	5.66291	5.29648	6.51125	6.5019	6.57486	7.00415	6.57349	6.49442	8.07302	6.98139	7.83095
Potri.001G118300	7.51058	7.28845	7.57486	7.80014	7.72405	8.0237	8.275	7.6394	7.48256	8.11656	8.09319	8.13036	8.28596	8.1636	7.89499	8.78759	8.28461	8.52117
Potri.001G118400	6.15536	5.59148	6.18378	6.30076	6.03792	6.26353	6.58828	6.28379	6.33137	6.38417	6.21212	6.34317	6.2017	6.19676	6.07376	6.6856	6.35872	6.36741
Potri.001G118500	8.37009	7.95278	8.38194	8.5084	8.48616	8.45089	8.68647	8.60318	8.47744	7.41786	7.37331	7.77019	7.41629	7.37583	7.37123	7.93349	7.55514	7.68986
Potri.001G118700	4.69766	4.3509	4.86159	4.38806	4.70517	4.64089	4.4929	4.83622	4.94438	4.34853	4.22834	4.24588	4.22619	4.08686	4.3272	4.22888	4.13888	4.41021
Potri.001G118800	2.42622	2.72628	2.38398	2.50281	2.53654	2.37841	2.86203	2.34371	2.26716	2.31897	2.25466	1.63745	2.82119	2.39066	2.1083	2.70461	2.14674	2.6571
Potri.001G118900	4.22335	4.25944	4.25163	4.40485	4.35039	4.10527	4.2163	4.44381	4.41902	4.46633	4.70215	4.61357	4.67848	4.9322	4.88911	4.82377	4.68625	4.75982
Potri.001G119000	0.979235	0.750068	0.759447	0.805879	0.747542	0.855904	1.47547	0.356269	0.439566	0.968338	0.943439	0.174303	0.713411	0.736075	1.20582	1.22993	0.351939	1.08701
Potri.001G119100	7.22677	6.73477	7.28578	6.82498	6.83464	7.04058	6.93724	7.0328	7.15836	7.55174	7.56124	7.62544	7.30218	7.51686	7.41486	7.05853	7.41212	7.25851
Potri.001G119300	6.20764	5.82073	6.15024	6.23189	5.97409	6.18241	6.32517	6.04847	5.72424	6.08017	6.24792	6.39621	6.03056	6.05643	5.82474	6.31771	6.25286	5.95439
Potri.001G119500	8.21537	8.20264	8.4812	8.38132	8.76621	8.48363	8.46169	8.95527	9.01346	7.08068	6.49666	6.64894	7.30051	6.79343	6.5181	7.2015	6.46955	6.74107
Potri.001G119700	2.5457	2.33646	2.4094	1.72235	2.33448	2.33693	2.04858	2.30033	2.36971	3.08001	3.2118	3.12215	3.1434	3.10161	3.12793	3.23219	3.12788	3.17131
Potri.001G119800	7.00493	7.18273	6.83167	7.56717	7.25066	7.41102	7.92744	6.80979	6.94967	7.11884	7.40164	6.33611	6.91874	7.19328	6.82268	7.67059	7.10302	7.11744
Potri.001G119900	-0.446501	-0.592008	0.591886	1.26393	0.528045	0.795935	1.23869	0.940378	1.32695	-0.492441	-0.59308	-0.210806	-0.883836	-0.167589	0.067152	-0.0314251	-0.0823956	-0.369949
Potri.001G120000	-0.301923	-0.286121	0.183917	-0.54238	-0.548533	-0.505243	-0.779198	-0.558996	-1.09036	-1.37393	-1.36226	-0.847806	-0.347639	-1.27503	-1.34077	-0.871081	-1.16227	-0.795426
Potri.001G120200	0.435756	1.20703	0.979133	1.05301	0.663707	0.667958	0.412469	0.59035	0.847575	-1.59215	-0.478514	-0.0706999	-0.590969	0.0965947	-0.0673583	-0.260933	-0.215008	-0.143106
Potri.001G120300	4.82909	4.1491	5.04717	4.75387	5.22176	5.19634	4.45341	5.46967	5.36946	3.16087	2.96083	4.31138	3.91233	3.56124	3.66207	3.92838	3.86272	4.07453
Potri.001G120400	5.80037	5.81873	5.7435	5.7041	5.79358	5.75639	5.58509	5.76416	5.84041	5.85027	5.76441	5.7944	5.69405	5.76834	5.73032	5.61809	5.67602	5.56329
Potri.001G120500	1.61085	1.86411	2.59814	1.89066	1.98321	2.13391	1.96464	1.6596	1.83697	2.8716	3.6499	3.58634	3.47943	3.78994	3.21744	4.14335	3.86272	4.02576
Potri.001G120700	-0.9949	-0.9807	-1.04016	-0.725046	-0.763825	-0.505243	-1.03163	-0.337293	-1.39219	-1.84938	-2.15456	-0.847806	-0.883836	-2.09358	-0.671244	-0.14162	-1.16227	-0.715219
Potri.001G120800	4.47991	4.54737	4.76148	4.2709	4.50292	4.58882	4.4869	4.53551	4.51724	4.21605	3.94501	4.40736	4.44395	4.23586	4.14527	4.41069	4.39353	4.33451
Potri.001G120900	5.23676	4.99294	5.2752	5.04543	5.24899	5.13413	5.08637	5.24932	5.19887	5.16878	5.20475	5.34678	5.23582	5.27432	5.34309	5.2105	5.19749	5.16142
Potri.001G121000	2.20205	1.86411	2.35809	2.46062	2.05077	2.49615	2.43288	1.80634	2.12779	3.50168	3.63725	3.55963	3.57111	3.66663	3.71938	3.7547	3.73374	3.48744
Potri.001G121100	6.50904	6.45196	6.49415	6.52328	6.55309	6.52251	6.4608	6.46534	6.50195	6.04982	5.99878	6.07836	5.83327	5.83014	5.84477	5.91675	5.85207	5.8254
Potri.001G121200	2.98684	3.03286	2.86029	3.00648	2.90844	3.18669	2.92557	2.98091	2.96865	4.80783	4.63057	4.98671	4.93008	4.80563	5.02549	5.25195	4.81511	5.12648
Potri.001G121300	-0.607198	0.077423	-0.573684	0.234617	0.37829	0.667958	0.769854	-0.145166	-0.442989	0.444439	0.622531	-0.139053	0.203873	1.17762	0.642092	0.340578	1.07433	1.13107
Potri.001G121400	2.20205	2.19552	1.66805	2.27836	2.30711	2.47718	2.51779	2.16179	2.39425	4.68866	5.13897	4.48322	5.29976	5.21764	4.75353	5.03797	5.27988	5.13191
Potri.001G121600	1.03476	1.86411	0.909556	1.61106	1.00767	0.733365	1.54648	0.822687	0.774686	1.19003	0.672982	0.908776	1.24581	0.92918	1.31801	0.936469	0.608918	1.33319
Potri.001G121700	4.24116	4.64547	4.3068	4.30706	4.17603	4.25754	4.20537	4.28878	4.26122	4.48739	4.45067	4.54715	4.47593	4.48287	4.39911	4.2725	4.49253	4.6712
Potri.001G122200	5.40159	5.51692	5.52536	5.45832	5.55121	5.45329	5.57805	5.70925	5.64722	5.201	5.24699	5.40194	5.49188	5.33952	5.43304	5.32109	5.31036	5.41524
Potri.001G122400	2.63823	3.01898	2.45895	2.71504	2.63888	2.43848	2.79556	2.50523	2.41838	2.65299	2.31944	2.68161	3.2582	2.40698	2.84859	2.89805	2.60577	3.03881
Potri.001G122600	-0.446501	0.938775	0.678098	-0.54238	0.663707	0.733365	-0.899901	0.660636	0.342032	-1.84938	-1.58129	0.728703	-0.883836	-1.08053	-1.72955	-1.31175	-0.361056	0.0528684
Potri.001G122700	1.96538	2.52499	2.27753	2.04136	2.14653	2.22768	2.48201	2.27815	2.00571	2.52307	2.71815	2.66166	2.53275	2.71283	2.51369	2.55366	2.39444	2.4725
Potri.001G122800	6.73012	6.49144	6.83049	6.85379	6.96075	6.79944	6.90607	6.9615	6.82774	5.53346	5.14791	5.74192	5.64566	5.42211	5.57245	5.68014	5.58422	5.39844
Potri.001G123100	3.78722	3.35349	3.63913	3.61851	3.44893	3.76557	3.76383	3.58845	3.4386	3.73083	3.59862	3.86463	3.72542	3.77744	3.7794	4.16666	3.88719	3.78502
Potri.001G123200	3.71257	3.98035	3.67102	4.12998	4.06603	4.15982	4.05111	3.95296	3.65712	4.29779	4.03937	3.96979	4.05678	4.19416	4.04695	4.06489	4.11145	3.81908
Potri.001G123400	6.31385	6.41799	6.31571	6.27056	6.35934	6.31117	6.27987	6.3564	6.48349	5.92033	5.89634	6.00997	5.8068	5.88504	6.03325	6.04648	5.93069	5.87807
Potri.001G123500	8.83318	8.85402	8.83645	8.97972	8.9726	8.86139	8.98963	8.88922	8.88543	8.2583	8.28785	8.29261	8.27037	8.32872	8.31521	8.44386	8.34437	8.27264
Potri.001G123600	4.5096	3.96595	4.53763	4.33652	4.25693	4.46913	4.05517	4.40595	4.80034	5.60102	5.65572	5.55716	5.57359	5.45778	5.56821	5.56426	5.53086	5.56831
Potri.001G123700	1.37307	0.878574	1.48882	1.21402	1.44442	1.57963	0.808891	1.79075	1.32695	2.42463	2.22114	2.47989	2.42219	2.0807	2.51369	1.94731	2.43925	1.9646
Potri.001G123800	6.71639	6.71338	6.61928	6.50912	6.55454	6.63802	6.51787	6.54821	6.51739	6.39164	6.48611	6.54658	6.51911	6.32893	6.16847	6.47185	6.34259	6.58152
Potri.001G124000	5.62831	5.56785	5.46904	5.69957	5.56572	5.54723	5.84074	5.58937	5.46522	5.18175	5.07005	5.3104	5.38645	5.12944	5.24005	5.28959	5.17448	5.43295
Potri.001G124100	2.80718	2.46484	2.62009	2.75049	2.80462	2.80079	3.01175	3.00136	2.86713	2.20496	2.39652	2.16254	2.22928	2.23488	2.3117	2.55366	2.56591	2.54757
Potri.001G124200	7.43327	8.33103	7.41379	7.62859	7.76988	7.35886	7.32245	7.28377	7.28103	4.37514	4.41777	4.88282	4.13398	4.15123	3.96316	4.2832	4.07641	4.21932
Potri.001G124300	6.22564	6.08328	6.10427	5.95069	5.86688	6.04748	5.99257	5.98654	5.96234	6.71019	6.75192	6.39923	6.5143	6.65429	6.39879	6.4036	6.53811	6.37086
Potri.001G124400	4.99225	4.99648	5.1488	4.87123	4.89636	4.84702	4.69397	5.10239	5.05624	2.72567	2.60578	3.31333	2.56284	2.60382	2.90357	2.1004	2.77267	2.7589
Potri.001G124500	3.7295	3.7393	3.11334	3.88886	3.97331	3.914	3.98873	3.59743	3.73603	4.30175	4.25756	4.21541	4.38621	4.3709	4.37012	4.20656	4.43284	4.26947
Potri.001G124900	5.26316	4.63641	5.34933	4.91484	4.80148	4.94	4.77012	5.37876	5.40612	6.72799	6.6359	6.69875	6.42292	6.36696	6.50482	5.97732	6.28544	6.0457
Potri.001G125000	0.0610436	0.077423	0.678098	-0.54238	-0.763825	0.451807	-0.564426	-0.558996	-0.278821	0.657585	0.275998	0.383676	-0.46418	0.628876	-0.139629	-0.260933	-0.523571	-0.0417936
Potri.001G125200	6.22116	6.05296	6.41005	6.21296	6.36433	6.32582	5.97015	6.57063	6.4429	5.74785	5.76586	5.69851	5.64038	5.80881	5.85062	5.54437	5.47007	5.48481
Potri.001G125700	3.93316	4.21144	3.99874	4.42692	4.38679	4.18925	4.44414	4.17632	4.11388	4.2493	4.11886	4.11626	4.33482	4.37505	4.26207	4.35598	4.35311	4.23707
Potri.001G125800	4.63616	4.5522	4.62705	4.94575	4.75413	4.71157	4.88189	4.82095	4.8676	4.71568	4.55187	4.30174	4.382	4.51333	4.48273	4.70542	4.54986	4.38769
Potri.001G126100	3.22028	4.73307	3.67102	3.24882	2.82406	3.30973	2.74613	3.11837	3.23631	2.90328	2.85555	3.98994	3.36453	2.87408	3.41958	3.05617	2.66358	3.4001
Potri.001G126200	3.13393	3.28557	3.34182	3.06396	3.30416	3.13922	3.10879	3.13081	3.22268	3.97399	3.93986	3.82032	4.08816	3.83284	3.78429	3.73144	3.77803	3.63626
Potri.001G126300	-2.37804	-0.773303	-1.73386	-2.34607	-1.71508	-1.28707	-2.62782	-2.13434	-2.29565	-0.730981	-0.717535	-0.286315	-1.05608	-1.4999	-0.139629	-0.871081	-0.916604	-0.49832
Potri.001G126400	6.5854	6.49395	6.54952	6.6957	6.65701	6.64229	6.5053	6.69673	6.80161	6.44104	6.42763	6.28404	6.29654	6.38044	6.24053	6.49965	6.43539	6.36165
Potri.001G126500	5.15456	5.17915	4.99354	5.37277	5.13492	5.33449	5.38489	5.15964	5.29973	5.3749	5.42128	5.23813	5.14176	5.35221	5.23649	5.40923	5.11702	5.26516
Potri.001G126700	-0.0500988	-0.033881	-1.04016	0.422139	-0.763825	-0.0010078	0.133731	0.356269	0.342032	2.20496	2.4697	2.38573	2.38898	1.97524	2.57142	2.23878	2.64457	2.37509
Potri.001G127100	3.62484	3.78101	3.51579	3.72034	3.39145	3.67691	3.65556	3.62845	3.54105	3.88688	3.23717	3.76528	4.12896	3.5392	3.8879	4.06489	3.96588	3.9662
Potri.001G127300	6.15066	6.11134	6.03448	6.03755	6.02433	6.03294	6.03743	5.98825	6.05951	6.08708	6.1048	6.20093	5.78462	6.02902	5.90888	5.77986	5.98837	5.82624
Potri.001G127600	2.7082	2.40208	2.24965	2.93125	2.94441	2.86056	3.06109	2.98091	2.73888	1.81858	1.96183	1.73615	2.19125	2.69964	2.47791	2.73611	2.87409	2.24079
Potri.001G127700	0.350803	1.10563	0.500193	0.736865	1.13766	0.733365	1.20981	0.694535	0.237424	-0.730981	-0.717535	-0.450337	0.203873	0.628876	0.067152	0.340578	0.254991	0.70508
Potri.001G128200	7.4242	6.74218	7.51682	7.38957	7.35039	7.33733	7.53527	7.682	7.60455	6.12452	5.85733	6.3075	6.03459	5.76201	5.63336	6.47185	5.94436	5.79491
Potri.001G128600	0.350803	0.367549	0.402274	0.234617	0.619888	0.287321	0.769854	0.438589	-0.442989	-0.108618	-0.478514	0.116842	-0.139487	0.0965947	0.247976	-0.260933	-0.523571	-0.0417936
Potri.001G128700	4.5387	4.33978	4.39854	4.39927	4.33353	4.19507	4.14944	4.27204	4.24782	4.4839	4.53151	4.34304	4.41124	4.20353	4.32384	4.19527	4.43837	4.37171
Potri.001G128800	3.37887	3.53995	2.91458	3.13273	3.15862	3.41315	3.21433	3.28339	3.15249	3.2702	3.12385	3.44757	3.16318	3.25369	3.18082	3.28639	3.25866	3.47467
Potri.001G129000	6.31104	6.50643	6.45195	6.2675	6.29375	6.42813	6.21958	6.31136	6.27963	5.92548	6.02936	6.13914	6.04662	5.97259	5.89199	5.93553	5.84792	5.99742
Potri.001G129100	6.57607	6.45067	6.72686	6.43889	6.50195	6.51206	6.41726	6.67354	6.68214	6.7615	6.78168	6.70972	6.74179	6.7794	6.88206	6.7574	6.80428	6.6649
Potri.001G129400	-0.170523	-0.286121	0.678098	-0.23454	0.0221239	0.287321	0.307344	0.398016	0.774686	1.04608	0.570253	0.689825	0.913508	-0.167589	0.553191	0.420312	0.254991	0.55143
Potri.001G129600	6.02263	6.26032	5.8518	6.22088	6.15288	6.12417	6.10956	6.01449	5.89516	5.9623	5.97133	5.83171	5.85472	5.84219	5.77154	5.9064	5.87876	5.78288
Potri.001G129700	4.70195	4.85134	4.71635	4.81792	4.90095	4.88709	4.88418	4.89935	4.8676	4.86794	4.98524	4.79166	4.78125	5.04074	4.81696	4.91262	4.61967	4.6562
Potri.001G129900	2.58343	2.69171	2.50686	2.76789	2.78491	2.5516	2.70534	2.66764	2.75791	3.37183	3.57891	3.41814	3.67809	3.4554	3.53435	3.36909	3.39003	3.34972
Potri.001G130100	0.260532	0.938775	0.402274	-0.380264	-0.451847	0.197465	-0.46795	-0.407476	0.847575	5.57503	5.85733	5.72759	5.25208	5.67206	5.55967	4.69344	5.4066	5.31137
Potri.001G130200	6.99622	7.06864	7.18999	7.15429	7.19901	7.1283	7.15266	7.10034	7.16639	6.15006	6.37241	6.26598	6.21597	6.43814	6.24674	6.3826	6.28697	6.53974
Potri.001G130400	2.10162	1.89483	2.10152	2.22896	2.03417	2.08463	2.31579	2.33298	2.26716	2.90328	2.86643	3.03177	2.77051	2.72589	2.79144	2.6886	2.50397	2.68692
Potri.001G130500	3.71257	3.65208	3.76266	3.80706	3.69049	3.77336	3.61758	3.77428	3.77392	4.14274	3.98049	3.94524	4.04083	4.13172	4.08708	3.89388	4.19222	4.00223
Potri.001G130601	3.45207	2.99082	3.2321	3.44547	3.24048	3.11488	3.18496	3.47111	3.28961	3.30224	3.49025	3.24792	3.32118	3.18912	2.84859	3.09314	2.82427	3.46609
Potri.001G130700	2.65604	3.82951	2.98392	2.48187	2.26506	2.2502	2.36901	2.27815	2.68022	1.94573	1.71935	3.03177	2.11206	2.42311	2.07676	2.34476	2.1998	2.2508
Potri.001G130800	0.591985	0.681251	0.297223	1.05301	0.619888	0.287321	0.808891	0.727656	0.847575	0.657585	0.570253	0.728703	1.12998	0.45148	0.129979	1.04106	0.685323	1.35193
Potri.001G130900	4.6044	4.0906	4.68546	4.37677	4.50593	4.39527	4.38725	4.66298	4.56665	4.49434	4.13245	4.41035	4.382	4.01949	4.26207	4.34069	4.1658	4.23959
Potri.001G131000	6.82372	6.62568	7.03015	6.38493	6.78776	6.63909	6.53325	7.06879	7.14396	6.81662	6.64778	6.72061	6.76705	6.54059	6.94675	6.59185	6.72731	6.75302
Potri.001G131300	7.12252	6.72198	7.00431	7.14183	7.1048	7.0804	7.26527	6.72058	7.11381	5.81601	5.78892	5.91203	5.53237	5.69217	5.79111	5.93722	5.70842	5.82959
Potri.001G131400	7.67577	8.32927	7.94401	7.04434	7.39454	7.74072	6.82151	7.58593	7.73215	7.74807	7.86335	8.28244	7.73772	7.86459	8.22275	7.24389	7.85716	7.95583
Potri.001G131500	2.86959	3.00497	2.55322	3.0355	2.50075	2.86056	3.16253	2.55221	2.75791	3.00413	2.84459	2.56829	2.92909	3.14116	2.88548	3.03099	2.87409	2.94935
Potri.001G131600	3.38955	4.06382	3.2321	3.8567	3.87422	3.4622	4.04295	3.47599	3.16681	3.48782	3.33441	2.85855	3.13341	3.73284	3.36839	3.7078	3.41268	3.42244
Potri.001G131800	-0.607198	0.750068	0.183917	0.130845	0.0879305	-0.361729	0.193953	-0.270367	0.616835	-0.108618	0.275998	0.64987	0.278309	0.0137946	0.684569	0.420312	0.254991	0.1417
Potri.001G132001	6.58888	6.23353	6.61519	6.47906	6.4753	6.44653	6.40775	6.61667	6.62238	6.82146	6.86271	6.85627	6.71608	6.78331	6.75016	6.62273	6.78379	6.58944
Potri.001G132400	4.20531	3.79736	4.24459	4.07512	4.20597	4.14787	4.00142	4.24941	4.14313	4.30571	4.25756	4.23241	4.37353	4.06132	4.10674	4.22888	4.26249	4.20651
Potri.001G132500	-0.0500988	0.277172	0.0609477	-0.23454	0.269055	-1.0485	0.360864	-0.728318	-0.442989	-0.19543	-0.0120693	0.282785	0.416564	-0.267618	0.506599	-0.0314251	-0.361056	-0.0417936
Potri.001G132600	2.38408	2.26771	2.4094	2.25387	2.30711	2.43848	2.43288	2.24422	1.90685	2.46764	2.35077	2.36119	2.26632	2.3062	2.52542	2.21662	2.34818	2.3659
Potri.001G132700	6.23011	6.32237	6.2971	6.32741	6.44502	6.3766	6.39418	6.26629	6.1773	6.051	6.09559	6.09983	6.14315	6.0947	6.07076	6.12444	5.93461	6.05716
Potri.001G132800	2.5457	3.20207	2.82293	3.1461	3.02221	2.98662	3.16253	2.73434	2.75791	2.91369	2.93004	2.92702	3.43944	3.16053	3.21744	3.55721	3.35537	3.36824
Potri.001G132900	4.73585	4.69431	4.62705	4.68226	4.65449	4.74763	4.83065	4.63488	4.68076	5.30547	5.52277	5.34209	5.432	5.57793	5.30955	5.52647	5.43454	5.47095
Potri.001G133000	1.96538	1.95437	1.66805	2.01245	2.26506	2.18156	2.48201	2.11249	1.60438	1.94573	1.67052	1.88125	1.96205	2.15985	2.09261	2.3033	2.22561	2.10378
Potri.001G133200	2.72518	2.90289	2.72507	3.55978	3.15862	3.33101	3.32619	3.00812	3.09378	1.75054	1.85663	1.71695	2.32017	1.97524	1.85294	2.3033	1.74414	1.94005
Potri.001G133400	2.63823	3.03286	2.68399	2.54379	3.00528	2.88954	2.71564	2.99458	2.7767	2.99435	2.63152	3.21407	2.79607	3.02968	2.83922	2.63946	2.92224	2.86707
Potri.001G133500	3.81127	3.5105	3.84882	4.28306	3.92461	4.08035	4.51373	4.01799	4.1718	4.21605	4.15036	4.09038	3.92397	4.14637	3.94143	3.89388	3.85447	4.11623
Potri.001G133600	1.32934	1.59153	2.03773	1.6862	1.65446	1.74734	1.34874	1.93952	1.56169	2.65299	2.4839	2.65158	2.67731	2.3062	2.53706	2.48115	2.37149	2.7089
Potri.001G133800	3.34632	3.31993	3.71247	2.01245	2.97951	3.55558	1.69973	3.20911	3.6367	3.51541	2.81119	4.78245	3.15332	3.36644	3.59685	2.02589	3.27111	3.81233
Potri.001G133900	-0.607198	-0.773303	-0.788151	-0.54238	-0.652167	-0.664628	-0.377522	-1.55418	-0.13144	0.706291	0.339846	0.282785	0.0423838	0.249172	-0.139629	-0.0314251	0.254991	0.379444
Potri.001G134100	4.43418	4.45248	4.45458	4.60691	4.41911	4.29593	4.25215	4.46361	4.63517	4.33311	4.17245	4.25256	4.45201	4.18473	4.33722	4.52782	4.41612	4.5708
Potri.001G134500	-1.89046	-1.51437	-1.73386	-2.34607	-0.548533	-1.93015	-0.899901	-1.55418	-2.29565	-0.730981	-1.17214	-0.967002	-1.47808	-0.375101	-1.03484	-0.14162	-0.916604	-0.880355
Potri.001G134800	3.4107	3.28557	3.01738	3.50894	3.5042	3.26619	3.29216	3.33266	3.0635	3.52902	3.55221	3.42998	3.20194	3.39943	2.96517	3.42814	3.48927	3.27314
Potri.001G134900	-1.5267	-2.37061	-3.12003	-3.12003	-2.62227	-2.40575	-2.2615	-2.71213	-1.39219	-0.0267346	-0.0120693	-0.967002	-1.74671	-1.27503	-0.671244	-0.260933	-0.916604	-1.28112
Potri.001G135000	4.79332	4.84742	4.92467	4.79264	4.67605	4.8058	4.75271	4.80939	4.78186	4.56537	4.60805	4.67955	4.5454	4.75235	4.50364	4.63615	4.57015	4.58868
Potri.001G135100	1.37307	0.750068	0.979133	0.995078	0.663707	0.733365	0.808891	0.55388	0.439566	0.554945	0.721727	0.689825	1.00403	0.883273	0.916102	1.22993	0.826969	1.3887
Potri.001G135200	5.62153	5.60548	5.62097	5.69048	5.64301	5.65665	5.71408	5.74204	5.72666	5.38054	5.34748	5.38379	5.47418	5.46559	5.46689	5.47838	5.38957	5.57131
Potri.001G135300	5.46864	5.74689	5.37214	5.35848	5.50829	5.36576	5.39775	5.25217	5.45067	5.24905	5.41017	5.30237	5.29305	5.33099	5.30616	5.20206	5.19423	5.21102
Potri.001G135400	6.93552	7.23693	6.69748	6.74925	6.71478	6.42318	6.37561	6.36497	6.49062	6.0356	6.16663	6.05369	5.65617	6.04605	6.0042	5.46434	5.90894	5.66326
Potri.001G135500	2.88478	2.97653	2.80388	3.06396	2.97081	3.06494	3.06915	2.9391	3.07872	3.2702	3.51811	3.26786	3.10301	3.36644	3.02425	3.35901	3.05775	3.18183
Potri.001G135700	3.4107	3.46004	3.50403	3.62807	3.64749	3.49085	3.48527	3.52862	3.5077	3.31014	3.46183	3.30048	3.49512	3.5901	3.51094	3.60917	3.55183	3.45314
Potri.001G135800	1.68213	2.14531	2.10152	1.72235	2.19213	1.89756	2.17348	2.40641	1.76353	2.8928	2.52568	2.5025	2.77051	2.75167	2.84859	2.36505	2.39444	2.67209
Potri.001G135900	5.89904	5.8307	5.67701	5.87241	5.72544	5.78944	5.955	5.71546	5.68002	6.06391	6.20999	6.01882	5.91575	6.1209	6.0136	6.09892	6.2339	6.05859
Potri.001G136000	4.84471	4.70301	4.64856	4.63563	4.57353	4.72369	4.87041	4.74615	4.67075	4.5521	4.5485	4.48889	4.50334	4.57239	4.6367	4.53679	4.66754	4.61219
Potri.001G136100	-0.788064	0.077423	-0.573684	-0.54238	-0.763825	-0.505243	-0.779198	-1.02663	-0.13144	-0.108618	-1.00418	-0.539915	-0.0456878	-0.375101	-0.782561	-1.59562	-1.45854	-0.715219
Potri.001G136200	0.591985	0.750068	0.591886	0.234617	0.864813	0.527513	0.412469	0.853022	1.16527	0.886166	0.672982	1.12821	1.12998	0.786828	0.842976	0.567664	0.608918	0.946125
Potri.001G136300	3.3681	3.25037	3.36799	3.22381	3.16626	3.13922	3.13207	3.19142	3.16681	3.60162	3.85501	3.66862	3.76479	3.51683	3.58007	3.39892	3.55183	3.69981
Potri.001G136600	8.75372	8.57133	8.49054	8.37033	8.47448	8.33188	8.38566	8.37951	8.28501	7.71833	7.92482	7.72193	7.61563	7.82946	7.79493	7.62347	7.86796	7.53961
Potri.001G136900	7.33786	7.07871	7.22084	7.51724	7.32631	7.37688	7.47927	7.46869	7.39256	7.35815	7.41281	7.23736	7.15376	7.33591	7.23854	7.31015	7.23439	7.01388
Potri.001G137000	3.38955	3.47027	3.66047	3.53966	3.3585	3.45252	3.4111	3.59295	3.69711	3.34901	3.35773	3.31971	3.48729	3.2805	3.4006	3.19866	3.54159	3.5857
Potri.001G137200	8.37716	8.47679	8.32713	8.40132	8.44143	8.37734	8.45363	8.26185	8.25057	8.26314	8.3072	8.04509	8.06032	8.18416	8.09153	8.14703	8.12788	8.01746
Potri.001G137401	2.07538	1.62856	1.93642	1.85853	2.11531	1.89756	2.26054	1.85211	1.68615	1.79625	2.07872	1.67775	2.02826	1.83758	1.47145	1.6494	1.38041	1.75533
Potri.001G137600	1.96538	1.86411	1.53576	2.1778	2.20701	2.2048	2.04858	2.0999	2.34475	1.604	1.4277	1.65774	1.76904	1.71189	0.916102	1.39691	1.23547	1.76933
Potri.001G137700	3.99745	3.83744	4.32027	3.96628	3.90649	3.98957	3.87377	4.29432	4.09155	3.51541	3.30272	3.85148	3.5785	3.30682	3.62983	3.57474	3.55183	3.72519
Potri.001G137800	0.515985	0.53291	0.500193	0.871741	1.00767	0.451807	1.05605	-0.0299671	0.916957	1.11985	0.814539	1.12821	0.60189	1.09946	0.725831	0.936469	1.13007	0.73394
Potri.001G137900	7.91556	7.28048	7.75735	7.83564	7.63261	7.73923	7.87524	7.87844	7.79397	8.51844	8.46383	8.41499	8.33828	8.27696	8.32531	8.31583	8.35135	8.13048
Potri.001G138100	1.99368	1.95437	1.93642	1.75762	2.14653	2.35782	2.03218	2.36491	2.44211	2.42463	2.44087	2.19067	2.4864	2.37416	2.45355	2.32418	2.41702	2.28045
Potri.001G138300	4.75664	4.63186	4.55483	4.512	4.72857	4.77118	4.61907	4.5973	4.70548	3.48083	3.41072	3.62291	3.5029	3.40756	3.34871	3.62609	3.43498	3.60145
Potri.001G138400	5.8953	5.78633	5.84016	6.01222	5.87039	5.99511	6.11054	5.84467	5.88654	5.13582	5.16784	5.1797	5.30199	5.25867	5.14628	5.44303	5.22974	5.34566
Potri.001G138700	3.05556	2.9328	3.24628	2.94661	3.12767	2.95955	3.17752	3.1795	3.32832	2.72567	2.66928	2.67167	2.64953	2.76439	2.52542	2.78211	2.58598	2.80722
Potri.001G138800	-0.301923	1.10563	0.0609477	0.664384	0.37829	-0.231207	0.808891	0.55388	-0.442989	0.324762	0.339846	-0.450337	0.203873	0.572133	0.00146391	0.0709471	0.254991	0.265464
Potri.001G138900	4.5047	4.42643	4.59417	4.64978	4.4999	4.49293	4.44104	4.40339	4.44274	4.67649	4.64011	4.60053	4.61167	4.47516	4.57876	4.77532	4.70472	4.71709
Potri.001G139100	1.68213	2.14531	1.62529	1.98295	1.71819	1.74734	2.0648	1.98132	2.31935	2.31897	2.27113	2.6312	2.35498	2.15985	2.53706	2.49962	2.22561	2.35666
Potri.001G139200	2.02143	1.76783	2.4094	2.0697	1.85677	1.86874	1.96464	2.23273	1.9735	3.20391	3.19463	2.87597	3.24897	2.9316	2.90357	2.78211	2.89032	2.82745
Potri.001G139300	2.89981	2.69171	2.86029	2.81887	2.87154	3.16315	2.96066	2.73434	3.16681	3.26208	3.15968	3.26124	3.09273	3.15088	2.63778	2.97928	2.84107	3.15006
Potri.001G139400	3.75452	3.34239	3.99874	3.84034	3.60317	3.92804	3.93681	3.67589	3.90777	5.03456	5.12091	5.03792	5.13677	5.16585	5.06622	5.18504	5.13075	5.25025
Potri.001G139500	4.04555	4.1169	4.04814	4.11646	4.09433	4.22948	4.17953	3.91032	3.85571	5.49586	5.52963	5.71676	5.74087	5.57252	5.47599	5.8589	5.53345	5.65762
Potri.001G139600	5.50104	5.34405	4.94655	5.52124	5.56572	5.47018	5.89843	5.13824	5.23328	5.98097	6.02451	5.18845	5.71932	5.92099	5.79111	5.9012	6.02007	5.49433
Potri.001G139700	2.31848	3.03286	3.30164	2.1778	2.32086	2.83098	2.2321	2.42673	2.36971	1.96587	2.51189	3.94936	2.9406	2.64567	2.83922	2.65603	3.11412	3.62089
Potri.001G139800	3.69545	3.37544	3.75276	3.79862	3.58619	3.71789	3.68208	3.35403	3.55199	4.52181	4.49341	4.52799	4.41537	4.3709	4.58157	4.66098	4.62937	4.58076
Potri.001G140000	5.61015	5.53166	5.959	6.04292	6.2232	6.08711	6.279	6.37872	6.09362	3.3943	2.81119	3.6934	3.35596	3.14116	3.19558	3.82962	3.22066	3.54557
Potri.001G140200	5.59868	5.93783	5.09888	5.33824	5.2704	5.50103	5.2027	5.10397	4.93186	5.08147	5.34554	5.20405	4.76192	5.30729	5.00468	4.80161	5.13075	5.04101
Potri.001G140300	5.5848	5.78838	5.64792	5.72875	5.81074	5.69819	5.71665	5.71442	5.685	5.5519	5.60789	5.47236	5.5055	5.67543	5.78868	5.52196	5.58422	5.66794
Potri.001G140400	-3.12003	1.39066	-1.73386	-0.54238	-1.50645	-0.505243	-2.62782	-1.55418	-1.39219	1.49733	2.16937	0.766561	0.416564	2.0807	1.96057	0.701352	1.01635	0.762233
Potri.001G140500	4.24116	5.67791	4.7265	4.47009	4.85444	4.86901	4.03885	4.00116	4.2745	6.04273	6.43587	5.54632	5.4801	6.39688	6.32435	5.48303	5.95211	5.66044
Potri.001G140600	5.68364	5.69329	5.68223	5.64176	5.63752	5.71246	5.65237	5.49994	5.62666	6.41746	6.25829	6.25187	6.18608	6.21772	6.34518	5.99696	6.26068	6.05859
Potri.001G140700	4.78929	4.96064	5.04717	4.9685	4.70517	4.90494	5.09824	4.60845	4.56125	5.5602	5.97761	5.9309	5.88778	6.08079	5.90664	6.12592	6.15213	6.23362
Potri.001G140800	6.28981	6.13566	6.18009	6.35358	6.25846	6.22993	6.22139	6.19481	6.06716	6.49575	6.44134	6.34942	6.23596	6.46079	6.45738	6.30988	6.35726	6.16375
Potri.001G141100	6.09297	5.53653	5.84482	5.12524	5.08745	5.23919	4.73508	5.24932	5.69244	5.09067	5.22391	4.78245	4.23556	5.04856	4.65015	4.14921	4.91369	4.53435
Potri.001G141200	4.73585	5.07905	4.82899	5.17173	5.05491	4.9776	5.3205	4.88841	4.97724	4.58177	5.21116	4.75917	5.06236	4.96838	4.91387	5.02846	5.02078	5.06959
Potri.001G141300	7.15498	6.89529	7.08838	6.7753	6.84121	7.01286	6.89761	7.10823	7.13762	7.78681	7.87384	7.62705	7.38084	7.78724	7.70526	6.976	7.40649	7.02305
Potri.001G141400	0.260532	0.996564	0.591886	0.130845	0.0879305	0.101639	0.00517454	0.478052	0.342032	-0.606787	-0.478514	-0.0054394	-0.590969	0.387145	0.40864	-0.14162	-0.0823956	-0.639238
Potri.001G141500	5.28335	5.56307	4.90693	5.67442	5.49623	5.18177	5.4847	5.31345	5.49388	5.65939	6.00372	5.45072	5.65791	6.21309	5.99684	6.04176	6.1854	6.00262
Potri.001G141701	4.63616	5.3634	4.79563	3.62807	4.31647	4.62804	3.44247	4.83811	4.52837	2.92403	3.22876	4.73789	3.28553	3.40756	3.70397	2.53587	3.20776	2.73768
Potri.001G141801	3.74623	3.7393	4.23751	1.85853	2.83368	3.45252	0.729732	3.57486	3.8017	0.843256	1.45679	4.03329	2.24792	2.01835	2.0281	0.701352	2.1998	1.74118
Potri.001G142000	0.350803	-0.430973	-0.387012	0.019026	-0.884856	-0.111521	-0.377522	-0.337293	-2.29565	-0.287803	0.209192	-0.539915	-0.590969	-0.617559	0.247976	-1.31175	-0.706744	-0.309808
Potri.001G142100	5.80637	5.77605	5.60455	5.72652	5.79111	5.72256	5.85363	5.76416	5.88221	5.46257	5.47913	5.48803	5.65093	5.56527	5.65488	5.6453	5.56917	5.5673
Potri.001G142200	6.78377	6.83816	6.78508	7.01002	6.843	6.88288	6.96451	6.80058	6.89699	5.50449	5.32793	5.77828	5.53995	5.42411	5.74042	5.55986	5.31036	5.62622
Potri.001G142300	3.81919	3.94409	3.27423	3.74691	3.81715	3.67691	3.86453	3.59295	3.57364	3.46677	3.33441	3.3512	3.37305	3.54659	3.37489	3.34886	3.4678	3.32147
Potri.001G143200	5.75563	5.93783	5.92855	6.0049	5.94331	5.90039	6.00208	6.00439	6.0008	5.37678	5.30412	5.27636	5.31531	5.30511	5.39996	5.49229	5.43454	5.45045
Potri.001G143500	2.69102	2.09328	2.72507	2.25387	2.32086	2.70621	2.28843	2.84413	2.7767	3.41643	3.30272	3.17941	3.22094	3.19852	3.29489	3.31796	3.48927	3.44006
Potri.001G143600	3.85048	3.89175	3.83011	3.74691	3.78775	3.71789	3.90563	3.88118	3.64694	3.49477	3.65618	3.68848	3.90059	3.7585	3.62438	3.90085	3.4014	3.82915
Potri.001G143800	3.01472	3.25037	3.09778	2.88415	2.97081	3.07758	3.05298	3.07399	2.9356	2.82825	3.18597	2.96007	3.18269	2.87408	2.84859	3.04364	3.05775	3.25831
Potri.001G143900	5.91577	6.63025	5.72336	5.25739	5.86571	5.56979	5.41683	5.52252	5.5192	5.74202	6.07931	5.74192	5.03041	6.02639	5.99895	4.78288	5.83331	5.11692
Potri.001G144000	2.91468	3.44973	3.12873	3.33306	3.39795	3.43297	3.46708	3.27781	3.36603	3.81652	3.75902	3.46494	3.69856	3.70011	3.62438	3.65109	3.90328	3.56176
Potri.001G144100	-1.23643	-1.223	-2.2665	-0.934239	-0.548533	-0.843833	-1.5193	-1.7229	-0.628266	-1.01693	0.459644	-0.847806	-0.239812	-0.167589	-0.782561	-0.14162	-0.215008	-0.369949
Potri.001G144200	3.48234	3.34239	3.20331	3.27339	3.21861	3.26619	3.12435	3.28339	3.30263	3.30224	3.32655	3.09265	3.16318	3.27162	3.21019	3.30751	3.10023	3.27804
Potri.001G144300	5.10029	4.9313	4.76148	5.26046	4.98539	5.35801	5.26368	5.08333	4.94022	4.54208	4.98524	4.7355	5.15417	5.05892	4.88911	5.12681	5.28296	5.11555
Potri.001G144400	3.72106	3.06022	3.63913	4.06812	3.70104	3.92104	3.92353	3.82872	3.90777	2.0995	1.45679	2.21825	2.9175	1.90805	1.632	2.79712	2.50397	2.937
Potri.001G144500	6.89765	6.47374	6.93268	6.6318	6.78031	6.61976	6.62224	6.93205	7.03016	6.43653	6.23749	6.46977	6.31985	6.32249	6.46578	6.22083	6.30525	6.13022
Potri.001G144700	2.58343	2.21999	2.68399	2.04136	2.32086	2.18156	2.03218	2.45667	2.57683	2.3652	2.38143	2.37351	2.37208	2.68634	2.68038	2.42427	2.39444	2.2508
Potri.001G144800	8.98955	8.54222	9.02149	8.63648	8.74358	8.76816	8.73494	8.98146	8.9341	8.68945	8.69731	8.8137	8.61408	8.78101	8.5582	8.38235	8.63576	8.52466
Potri.001G145066	3.42115	3.82951	3.35496	3.77299	3.58619	3.92804	4.04295	3.65882	3.35357	3.81097	3.93986	3.3512	3.96961	3.92068	3.50502	3.94869	3.6973	3.88168
Potri.001G145200	4.11159	3.11343	3.98189	4.60691	3.98631	4.2238	4.53134	4.3618	4.29419	4.28181	4.3612	4.65453	4.88613	4.49818	4.54169	5.47838	4.96056	4.91594
Potri.001G145300	1.87701	2.14531	1.93642	2.52344	2.46404	2.53335	2.45765	2.3113	2.12779	1.70333	1.02339	1.99725	2.04967	1.68538	2.1083	2.3033	1.91253	2.14734
Potri.001G145400	6.06658	6.05296	6.04669	6.15131	6.03792	6.01825	6.07895	6.017	6.01867	6.11666	6.18956	6.06037	5.96728	6.07186	5.91335	6.05275	6.04021	5.79919
Potri.001G145500	2.31848	2.21999	2.03773	2.20361	2.16189	2.31573	2.20309	2.03523	1.80071	2.78356	2.70609	2.45692	2.42219	2.58959	2.68038	2.72045	2.73721	2.48952
Potri.001G145700	2.58343	1.66466	2.13239	2.25387	2.17709	2.13391	2.17348	1.96752	2.06804	4.2493	4.29831	4.00585	4.14397	4.20819	4.26207	3.92154	4.28108	3.89132
Potri.001G145750	2.38408	1.92491	2.50686	1.92208	2.47638	2.27238	2.2321	2.41661	2.53331	2.80608	2.82241	2.53577	2.60684	2.4859	2.73192	2.23878	2.39444	2.53122
Potri.001G145800	1.75006	2.01155	1.44031	1.82567	1.49381	1.86874	1.83826	1.51532	1.42547	1.86222	2.4839	1.55332	2.70456	2.37416	2.09261	2.46244	2.56591	2.14734
Potri.001G145900	5.06072	5.12835	4.92467	5.09108	4.78917	4.98433	5.01096	4.88841	4.81404	5.31531	5.5176	5.28291	5.53806	5.60647	5.36611	5.6202	5.62843	5.57031
Potri.001G146000	2.31848	1.89483	1.97098	2.15153	2.0004	2.22768	2.1279	1.75907	2.29349	1.94573	1.13557	1.73615	1.86877	1.05874	1.71631	2.1244	1.51211	2.05886
Potri.001G146200	6.78681	6.95299	6.68322	6.85379	6.77471	6.742	6.85336	6.69621	6.66207	6.24995	6.13661	6.17829	6.31875	5.97533	6.0021	6.43393	6.1335	6.36799
Potri.001G146400	3.81127	4.27704	3.80159	4.0108	4.04547	3.92104	3.76383	3.85143	3.85571	4.28582	4.35735	4.24588	4.26331	4.24949	4.40547	4.37611	4.34724	4.36481
Potri.001G146500	4.09209	3.86097	4.2932	4.00348	4.15315	4.07405	4.11091	4.12441	4.12858	4.2697	4.10973	4.01767	4.08816	3.99811	3.9458	4.08338	3.90328	4.15409
Potri.001G146600	2.04866	2.06655	1.8647	2.66018	2.41361	1.89756	2.20309	2.0999	1.72535	1.9253	1.89964	1.98123	1.96205	1.86145	1.54245	2.23878	1.55346	2.43783
Potri.001G146700	4.58128	4.28865	4.50262	4.52229	4.56778	4.22948	4.49888	4.85881	4.7394	4.50125	4.5485	4.66709	4.58626	4.42397	4.54745	4.33041	4.49784	4.43239
Potri.001G146800	2.52646	2.61998	2.76502	2.32613	2.33448	2.70621	2.38201	2.44675	2.15676	2.17066	1.9414	2.65158	2.40568	2.67291	2.48993	2.84125	2.6253	2.77287
Potri.001G146900	3.42115	3.86097	3.83011	3.79862	3.64749	3.78112	3.84119	3.78218	3.86452	4.44496	4.37269	4.30496	4.32607	4.13662	4.31373	4.25085	4.01852	4.26205
Potri.001G147000	3.90364	3.95142	4.18694	4.00348	4.00772	4.23514	4.0952	4.12441	4.19991	4.13831	3.97548	4.23579	4.24022	4.19416	4.33722	4.14335	4.12523	4.18838
Potri.001G147200	-1.23643	-0.154495	-1.73386	-1.47393	-1.95907	-1.28707	-1.17661	-2.71213	-2.29565	0.0507501	-0.273522	-0.139053	0.481021	-0.0740485	0.190184	0.256179	0.608918	0.184145
Potri.001G147300	5.36955	5.22822	5.2752	5.40092	5.43906	5.45572	5.48921	5.46354	5.41813	4.04672	4.08666	4.46606	4.15882	4.30278	4.24443	4.47745	4.21173	4.28661
Potri.001G147400	0.664182	-0.286121	0.183917	0.234617	0.864813	0.451807	0.510451	0.853022	0.530921	0.968338	0.672982	0.83942	1.35302	1.09946	0.842976	1.4358	1.38041	0.614867
Potri.001G147500	-0.9949	0.878574	-0.573684	-2.34607	-0.652167	-1.0485	-1.17661	-0.481248	-0.840893	-0.730981	-0.717535	-0.210806	-0.46418	-0.491243	-1.17971	-0.533989	-0.361056	-0.795426
Potri.001G147600	3.78722	3.75613	3.71247	4.04689	3.88814	3.60883	3.89206	3.8249	3.45035	4.5047	4.8047	4.279	4.63665	4.92655	4.81696	4.88126	5.03909	4.51369
Potri.001G147700	4.44447	4.39455	4.50262	4.55272	4.4223	4.71157	4.657	5.05098	4.49472	3.68904	3.6872	4.10153	4.53025	3.86272	3.7794	4.16087	4.06215	4.66185
Potri.001G147801	1.8463	1.92491	2.13239	2.01245	1.65446	1.98072	1.76074	2.08719	2.15676	3.68904	3.69332	3.55423	3.55623	3.4554	3.8742	3.73923	3.73374	3.81571
Potri.001G148000	6.28552	6.43508	6.17824	6.38211	6.38493	6.36504	6.38613	6.30931	6.18083	6.20934	6.42026	6.20093	6.1193	6.44211	6.33938	6.17128	6.20662	5.97644
Potri.001G148100	6.38234	6.30675	6.3374	6.22876	6.25578	6.26629	6.34357	6.31885	6.29925	6.35869	6.27879	6.24518	6.05326	6.20844	6.26085	6.11847	6.14707	6.07349
Potri.001G148300	4.51449	4.5618	4.50262	4.44326	4.41911	4.68288	4.51668	4.35121	4.48333	5.44654	5.61113	5.43611	5.39902	5.4341	5.18933	5.13865	5.33429	5.0568
Potri.001G148400	5.17941	5.30456	5.19705	5.32948	5.3123	5.20789	5.32219	5.1852	5.25689	4.98853	4.99767	4.92528	4.83772	4.97113	4.87084	5.05992	4.99849	4.89852
Potri.001G148500	3.27894	2.99082	3.26032	3.37908	3.26202	3.2772	3.09307	3.52392	3.42676	2.65299	3.08712	2.69148	2.89402	2.90886	3.02425	2.72045	3.25866	2.87357
Potri.001G148600	5.65514	5.62393	5.7435	5.87241	5.64301	5.64607	5.60741	5.7879	5.62406	5.50621	5.47913	5.77364	5.59378	5.41204	5.56821	5.43345	5.6065	5.23645
Potri.001G148800	6.50167	6.76418	6.67669	6.47642	6.56107	6.68321	6.62497	6.51717	6.65194	8.97386	8.77605	8.91792	8.8745	9.01902	8.93341	8.8593	8.90976	8.76295
Potri.001G148900	7.11287	6.36687	6.43966	7.28165	7.14931	6.93594	7.04232	7.28307	7.13943	5.29754	4.96261	5.0911	5.3567	5.39782	5.26301	5.18504	5.37523	5.08648
Potri.001G149001	1.93652	1.62856	1.66805	1.98295	1.91232	1.92582	1.89378	1.86706	1.90685	3.13442	2.74198	2.60009	2.84588	2.56072	2.51369	2.42427	2.37149	2.4725
Potri.001G149100	1.90707	2.01155	2.06997	2.37237	2.42638	2.41873	2.46988	2.38581	2.26716	2.67762	2.6568	2.69148	2.74449	2.81417	3.02425	2.81198	3.07205	2.83413
Potri.001G149200	3.15913	2.85682	3.50403	2.90002	2.9355	2.94581	2.98643	3.06754	3.341	3.10747	2.98099	2.99238	3.13341	3.04018	2.9823	3.17587	2.92224	3.10658
Potri.001G149300	3.64282	3.52038	4.03186	3.60888	3.72192	3.90693	3.58422	3.97381	3.99859	4.20338	3.99544	4.13085	4.30842	4.03006	4.34386	3.9554	4.04775	4.3509
Potri.001G149400	2.52646	2.61998	2.33174	2.58364	2.32086	2.63953	2.64189	2.45667	2.29349	4.68563	5.16123	4.50017	4.34784	5.01702	4.82173	4.41556	4.97585	4.33686
Potri.001G149600	3.58819	3.43935	3.06615	3.62807	3.00528	3.70164	3.72353	2.9671	3.36603	6.50868	6.63908	6.48476	6.52771	6.56169	6.53561	6.69264	6.65671	6.61826
Potri.001G149800	3.73789	3.49053	3.97339	3.81545	3.69049	3.84169	3.75885	3.80564	3.78324	3.82757	3.93986	3.86026	3.91816	3.90927	3.73462	3.98192	3.68805	3.82915
Potri.001G149900	5.53513	5.40667	5.60455	5.44215	5.46251	5.54495	5.51748	5.50711	5.42708	5.49412	5.4541	5.40044	5.4381	5.5433	5.47145	5.45727	5.38671	5.31734
Potri.001G150001	-0.607198	0.367549	0.500193	-0.934239	-0.361236	0.101639	0.070884	-0.337293	-0.442989	-0.19543	0.0655166	-0.737712	-0.883836	0.0137946	0.190184	0.636056	0.151055	-0.369949
Potri.001G150200	3.81919	3.84533	3.76266	3.88089	3.99491	3.914	3.94996	4.04123	4.03024	3.65842	3.41813	3.42998	3.46356	3.39125	3.48713	3.6428	3.33179	3.51264
Potri.001G150300	4.42382	4.22359	4.35993	4.28909	4.22438	4.44004	4.39689	4.47341	4.44274	4.72161	4.69302	4.72592	4.82225	4.91234	4.78315	4.74854	4.85287	4.68235
Potri.001G150400	4.3159	4.43168	4.24459	4.36538	4.38352	4.22948	4.45341	4.2437	4.21376	4.10237	4.29429	4.19125	4.1929	4.27638	4.2795	4.03354	4.10451	4.08016
Potri.001G150500	5.53272	4.95336	5.67701	5.60834	5.57004	5.78173	5.57805	6.09125	5.81791	7.15384	6.98318	7.2984	7.21604	6.96233	7.23854	6.99484	7.10563	7.03831
Potri.001G150600	4.3159	4.21144	3.85808	3.97379	4.02462	3.87105	3.89206	4.17332	3.92471	3.63973	3.74139	4.03716	3.78408	3.97641	3.84173	4.14335	3.98112	4.12715
Potri.001G150800	1.45676	1.10563	1.16975	0.805879	1.25689	1.30632	1.18034	0.940378	1.37705	1.62948	1.3677	1.36873	1.16963	1.09946	1.17636	0.881183	1.3337	1.29497
Potri.001G150900	4.97815	5.06223	4.94655	4.89121	4.89866	4.89068	4.73761	4.93346	5.07534	5.77236	5.87764	5.5395	5.64742	5.73964	5.67082	5.45254	5.70613	5.52355
Potri.001G151300	8.01598	7.3686	8.07838	7.65805	7.66126	7.88172	7.72835	8.04475	7.99585	8.00843	7.99962	8.2406	7.88456	7.94256	7.98536	7.635	7.87307	7.73807
Potri.001G151500	4.18091	4.23564	4.39218	3.7381	3.49817	3.81927	3.85989	3.50015	3.57364	4.12494	3.87669	4.50857	3.32995	3.5901	3.93704	3.01824	2.64457	3.02136
Potri.001G151700	4.43933	4.85525	4.41746	4.50163	4.87788	4.69934	4.78243	4.76022	4.7346	4.1647	4.03455	4.12358	4.16374	4.16088	4.00566	4.21217	3.95048	4.00519
Potri.001G151800	6.10113	6.01501	6.01805	6.36363	6.31966	6.2157	6.42199	6.35176	6.76445	5.12242	5.18966	4.97058	5.3567	5.22915	5.12909	5.54215	5.10316	5.1654
Potri.001G151900	-0.301923	0.077423	0.500193	-1.179	-0.548533	-0.111521	-0.46795	-0.920188	-1.09036	-1.01693	0.209192	0.229563	0.203873	-0.167589	-0.567904	-0.871081	0.0390467	-0.309808
Potri.001G152000	4.27614	4.48313	4.58861	4.35965	4.59066	4.40534	4.43169	4.51669	4.35171	4.40126	4.42146	4.22564	4.31727	4.35837	4.1604	4.2344	4.31754	4.38314
Potri.001G152100	4.09209	3.82154	3.85808	4.22754	4.05373	4.10527	4.01401	4.08342	3.97438	3.59517	3.61806	3.52139	3.71875	3.62539	3.41958	3.8223	3.55183	3.73236
Potri.001G152200	9.26092	8.76251	9.28863	9.03556	8.95493	9.09318	8.98909	9.27003	9.26825	9.23163	9.18417	9.25663	8.99476	9.09447	9.15575	8.72592	8.9778	8.80521
Potri.001G152500	4.33261	4.30017	4.10372	4.71851	4.31304	4.44004	5.02138	4.17332	4.10647	3.01383	3.05894	2.96821	3.2582	3.08142	3.27418	3.8369	3.05775	3.91356
Potri.001G152600	7.02307	6.78175	6.9684	7.11743	7.02253	7.00295	7.1215	7.15463	6.99048	7.02476	7.05032	7.04379	7.01031	6.9788	6.8752	7.12548	7.03439	7.01865
Potri.001G152700	2.2261	2.29099	2.06997	2.0697	2.33448	2.18156	2.17348	2.20947	2.55523	2.73743	3.0302	2.65158	2.51746	2.87408	2.81074	2.36505	2.75505	2.4725
Potri.001G152800	5.91392	5.95797	5.92635	5.94114	6.10402	5.96988	6.03949	6.03861	5.96439	5.3348	5.3121	5.47236	5.52856	5.52286	5.4377	5.68014	5.32536	5.64913
Potri.001G153000	7.15028	6.99789	7.33305	6.9484	7.13333	7.13966	6.93558	7.34974	7.41372	7.33946	7.27722	7.31526	7.19157	7.18916	7.42076	7.2022	7.28514	7.2303
Potri.001G153100	2.29593	2.40208	1.74995	2.04136	2.25077	2.31573	2.04858	2.35435	1.56169	0.79903	0.209192	1.31864	0.913508	0.319807	0.985699	0.881183	0.608918	0.304467
Potri.001G153300	3.62484	3.5105	3.50403	3.647	3.4799	3.56459	3.49727	3.39068	3.41481	4.26158	4.49341	4.23579	4.09332	4.21284	4.06314	4.09557	4.11145	4.01405
Potri.001G153400	5.10029	4.83559	4.9681	4.71851	4.80393	4.72369	4.65968	5.02457	4.87197	5.99452	5.89102	5.77828	5.7458	5.6788	5.73285	5.50148	5.65954	5.80175
Potri.001G153900	-0.170523	-0.286121	-0.573684	-2.34607	-2.25289	-0.664628	-0.667819	-1.14155	-1.77432	-0.0267346	0.209192	-0.450337	-0.139487	-0.491243	-0.296031	-0.871081	-0.523571	-0.49832
Potri.001G154200	1.08822	2.24404	1.10896	1.49046	1.81852	1.26268	1.451	1.53416	1.87233	1.19003	0.672982	0.116842	1.20822	0.883273	2.42877	0.636056	0.685323	0.73394
Potri.001G154300	4.54827	4.81566	4.42371	4.98348	4.75413	4.85071	4.90008	4.59506	4.51724	5.85163	6.08515	6.11916	6.0886	6.24293	6.27133	6.48929	6.34848	6.26547
Potri.001G154400	4.26457	4.58553	4.18694	4.4104	4.33013	4.3386	4.45341	4.2551	4.24107	4.32922	4.40663	4.37403	4.28604	4.22209	4.2795	4.21217	4.28108	4.28173
Potri.001G154500	0.664182	0.815751	0.500193	0.736865	0.574697	0.287321	0.883932	0.398016	0.983155	0.194252	0.139142	-0.139053	-0.0456878	0.572133	0.804975	0.76382	0.0390467	0.379444
Potri.001G154600	4.92404	5.05885	4.97663	5.20405	5.12124	5.10971	5.16182	5.06238	5.12749	5.40103	5.286	5.4795	5.32193	5.19198	5.22214	5.37462	5.22974	5.32802
Potri.001G154700	6.60616	6.67297	6.44889	6.76775	6.66983	6.69454	6.82031	6.62273	6.59618	6.06508	6.23119	6.12191	6.08731	6.26212	5.96596	6.22361	6.16052	6.18415
Potri.001G154901	3.65172	3.25037	3.45604	3.63756	3.45518	3.5913	3.33291	3.69276	3.55199	4.05144	3.99544	3.90338	3.79045	3.85679	3.99304	3.995	3.96588	3.78846
Potri.001G155000	1.96538	2.91792	2.24965	1.44791	2.26506	1.86874	1.37499	2.12498	2.09823	1.57807	1.45679	2.19067	1.60519	0.973672	1.99473	1.04106	1.23547	0.895932
Potri.001G155100	5.28907	7.34098	5.65857	5.69503	6.90991	6.56804	5.71537	6.14817	6.27137	4.03246	3.49727	2.81405	3.70532	3.77116	4.98782	4.13155	3.42387	3.81908
Potri.001G155200	4.96749	4.78729	4.87534	4.87123	4.73885	4.72369	4.69917	4.79579	4.965	5.00566	4.96261	4.84129	4.81602	4.92088	5.01512	4.92975	4.99849	4.84496
Potri.001G155300	3.67812	3.5302	3.31516	3.21115	3.28324	3.47182	3.56154	3.40098	3.67725	4.23692	4.35349	4.33676	4.05148	4.28523	4.37985	4.03354	4.37634	4.13258
Potri.001G155500	6.81384	7.06358	6.92829	7.02276	6.94141	6.90611	7.07271	6.86851	6.9692	6.76726	6.66735	7.04186	6.84795	6.7137	6.99396	6.93502	6.72844	6.80621
Potri.001G155700	3.02847	3.38629	3.00074	3.19837	2.72413	3.24392	2.95197	2.91054	2.95222	4.1906	4.31429	4.1417	4.0301	4.17999	3.96747	3.7236	4.08349	4.21677
Potri.001G155800	4.34913	4.33978	4.62162	4.5325	4.33353	4.17166	4.20902	4.45622	4.6092	4.41231	4.28215	4.33991	4.36928	4.09191	4.36033	4.43008	4.09053	4.25211
Potri.001G155900	4.29331	4.15546	4.34683	3.8567	4.00772	3.914	4.02648	3.95645	3.89922	4.5047	4.55187	4.22903	4.59357	4.61515	4.45539	4.61935	4.34135	4.37858
Potri.001G156000	5.64848	5.63534	5.42919	5.46634	5.54537	5.41643	5.42156	5.42997	5.52754	5.36924	5.48972	5.25986	5.11408	5.3752	5.39996	5.16493	5.32237	5.24775
Potri.001G156100	5.20384	5.01058	5.78294	4.8591	5.20703	5.33712	4.94239	5.62276	5.78581	5.66094	5.32793	5.44051	5.58647	5.31595	5.85062	5.14453	5.47546	5.59608
Potri.001G156300	2.02143	2.21999	1.78922	2.54379	2.13101	2.43848	2.34265	2.27815	1.94056	3.33359	3.54545	3.42407	3.4149	3.43963	3.56877	3.7078	3.34363	3.33566
Potri.001G156500	4.45468	4.36742	4.32695	4.20855	4.11814	4.19507	4.30771	4.2322	4.48904	4.01807	4.1234	3.92027	3.95833	3.97093	4.09498	3.87984	3.83783	4.0575
Potri.001G156600	5.77002	5.60315	5.50487	5.49796	5.28099	5.46538	5.38812	5.31345	5.37871	5.54689	5.79463	5.5612	5.50356	5.5887	5.38876	5.4141	5.57672	5.42965
Potri.001G156700	2.10162	2.01155	2.24965	2.34944	1.73882	1.98072	2.03218	1.98132	1.83697	1.90458	1.74315	1.61687	2.09156	1.60281	1.73664	1.68212	1.46953	1.82404
Potri.001G157200	2.15271	2.09328	2.19221	2.12476	2.14653	2.00741	2.03218	2.33298	2.34475	1.15536	0.858798	1.3439	1.16963	0.835856	0.95132	1.58165	0.892897	1.1526
Potri.001G157300	8.21199	8.25167	8.17791	8.22827	8.13176	8.15706	8.21314	8.05742	8.10115	8.27075	8.27081	8.18686	8.03605	8.22786	8.11744	8.24984	8.18204	8.06863
Potri.001G157400	4.41861	4.48313	4.4788	3.80706	4.16844	4.29051	3.91013	4.33519	4.19991	4.1906	4.10055	4.4718	4.07777	4.15606	4.1604	3.80755	4.02588	3.91671
Potri.001G157500	0.350803	-0.033881	0.297223	0.507488	0.324706	-0.0010078	0.412469	0.268966	-0.278821	-0.386497	-0.181005	0.0569962	-1.2517	0.387145	0.190184	0.76382	0.685323	0.450717
Potri.001G157600	1.57384	1.10563	1.48882	1.53179	1.1684	1.77866	1.5694	1.15036	1.2212	2.60242	2.57957	3.3512	2.99679	3.14116	2.9823	3.42814	3.08621	3.52507
Potri.001G157700	1.28423	2.09328	1.44031	1.57197	1.39328	1.30632	1.18034	1.69352	1.32695	1.79625	0.983968	1.596	1.74299	1.5742	1.31801	1.18498	1.01635	1.62273
Potri.001G157800	6.31665	6.40738	6.22553	6.24127	6.2131	6.34687	6.32096	6.1382	6.15952	5.80766	5.83811	5.88646	5.99099	5.9323	5.88631	6.1756	5.99589	6.00484
Potri.001G157900	5.13881	4.64998	4.9681	5.26046	4.93934	5.08799	5.12362	5.11653	5.06391	6.1719	6.29499	5.94335	5.9011	6.27884	6.12479	6.01312	6.1821	6.09381
Potri.001G158000	1.18955	1.20703	1.04551	2.0697	1.10624	1.26268	2.03218	1.07516	1.64584	3.87628	4.2658	3.81129	4.08816	4.60103	4.57311	4.29911	4.58518	4.22187
Potri.001G158200	3.97634	3.39706	3.92131	3.92809	3.92911	3.94884	3.65019	4.0478	4.11388	4.9612	4.94732	4.86111	4.95583	4.85403	5.00678	4.84199	4.84457	4.77725
Potri.001G158700	0.260532	1.15722	0.909556	-0.934239	-0.652167	-0.505243	0.193953	0.268966	-0.278821	-0.492441	-0.59308	0.383676	-0.729984	-0.491243	0.00146391	0.256179	-0.916604	-0.143106
Potri.001G158900	6.32781	6.7337	6.12552	6.66585	6.31623	6.15284	6.62497	6.23927	6.22082	6.08708	5.72011	6.14275	6.32315	6.05384	6.42408	6.41824	6.30373	6.12954
Potri.001G159000	4.60898	4.83559	4.98088	4.77123	4.77426	4.86901	4.77506	4.97543	4.91076	4.87328	4.78477	4.8785	4.78125	4.87471	4.86623	4.77532	4.80231	4.87442
Potri.001G159300	-0.788064	-1.223	-1.73386	-2.34607	-1.16243	-1.93015	-1.17661	-1.14155	-1.09036	-0.866883	-0.853749	-1.39826	-0.883836	-0.617559	-0.471473	0.0709471	-0.215008	-0.639238
Potri.001G159400	7.1056	7.08455	7.01263	7.27482	7.19622	7.16729	7.21438	7.1188	6.95174	6.03798	6.00248	5.87026	6.00476	6.0846	5.67477	6.11997	5.78203	6.1049
Potri.001G159600	1.87701	2.17063	2.24965	2.01245	2.19213	1.89756	1.9988	2.03523	2.00571	2.3652	2.15169	2.33623	2.40568	2.3062	2.44121	2.46244	2.43925	2.22054
Potri.001G159700	5.15769	5.16662	5.26827	5.21043	5.00681	5.19053	5.20453	5.09606	5.31266	5.43935	5.13447	5.33423	5.46425	5.2654	5.41895	5.40433	5.42899	5.54813
Potri.001G160100	5.20384	5.23424	5.0061	5.20725	5.13103	5.01425	5.12941	4.99086	4.90223	5.42669	5.56679	5.24988	5.24745	5.5396	5.33144	5.51062	5.51263	5.31972
Potri.001G160300	5.11968	4.88232	4.93346	4.93808	5.07938	5.08486	5.01722	5.09606	5.07154	4.87595	4.76455	4.8785	4.74889	4.72983	4.99838	4.83836	4.70931	4.76682
Potri.001G160400	6.06324	5.94885	6.09841	6.00306	6.05241	6.08868	6.05378	6.18962	5.99279	3.90785	4.05847	4.40436	3.83429	4.03006	3.81807	4.00796	4.21817	3.89452
Potri.001G160500	3.42115	3.2143	3.31516	3.15935	3.46759	3.58245	3.47317	3.5703	3.5077	3.86022	3.95013	3.79764	3.85875	3.88035	3.86038	3.42814	3.85447	3.94784
Potri.001G160600	1.68213	1.76783	1.22807	1.16232	0.938011	1.12323	1.37499	1.60717	1.76353	2.61522	2.45536	2.46845	2.37208	2.35747	2.68038	2.3033	2.66358	2.29988
Potri.001G160700	6.27547	6.19085	6.23623	6.09037	6.03375	6.14083	6.14527	6.1985	6.11223	6.34337	6.39794	6.05846	6.29542	6.21772	5.96596	6.27143	6.05108	6.22284
Potri.001G160800	2.4053	1.69987	2.35809	2.25387	2.25077	2.13391	2.04858	2.57968	2.71959	3.81097	3.75317	3.81129	3.5785	3.47875	3.88335	3.61765	3.68805	3.86872
Potri.001G161000	3.06892	3.16474	2.94966	3.23637	3.12767	2.98662	3.35944	2.58872	2.70004	3.77717	3.74139	3.55423	3.95833	4.09695	3.91937	4.28852	4.0693	4.08296
Potri.001G161100	3.73789	3.96595	3.87643	3.80706	3.96895	3.935	3.97163	3.85893	3.99859	4.08866	4.0632	4.12358	3.96961	4.01417	4.04695	4.13155	4.0405	4.00223
Potri.001G161400	7.56109	6.72412	7.61639	7.19345	7.50104	7.63879	7.1771	7.77727	7.89199	6.76654	6.31499	7.06103	6.98136	6.42619	6.69539	6.84759	6.74303	6.8661
Potri.001G161500	0.0610436	0.077423	0.297223	0.019026	-0.195484	-0.231207	0.193953	-1.26642	-0.13144	0.886166	0.721727	0.566479	0.203873	0.387145	0.458451	0.166534	0.608918	-0.0417936
Potri.001G161600	7.25188	7.36175	7.30623	7.19666	7.25872	7.28171	7.16728	7.18774	7.21799	6.44642	6.30402	6.86666	6.5737	6.59501	6.6579	6.5592	6.62069	6.68721
Potri.001G161700	7.07696	7.1663	7.0785	7.13094	7.1546	7.10069	7.11421	7.13161	7.0467	7.0574	7.09264	6.98278	6.98622	6.97606	7.06752	7.02465	6.99459	6.96565
Potri.001G161800	1.45676	1.66466	1.82745	1.44791	1.61036	1.34868	1.29476	1.49623	1.80071	2.30322	2.42624	2.58956	2.1522	2.43906	2.22801	1.83542	2.32449	2.17916
Potri.001G161900	6.0897	5.87566	6.15588	6.10756	6.12572	6.11806	6.01152	6.09602	6.07287	6.05218	6.09905	6.09333	5.94888	6.02771	5.97026	6.02273	6.03474	5.9467
Potri.001G162000	1.03476	1.05213	0.500193	0.130845	0.574697	1.17123	0.307344	0.940378	1.04645	-0.287803	-1.00418	1.12821	0.125387	-0.0740485	-0.139629	0.495869	-0.916604	0.895932
Potri.001G162100	-0.301923	0.367549	0.0609477	-0.725046	-0.548533	-0.111521	-0.46795	-0.206409	-0.278821	-1.18441	-1.58129	0.116842	-0.590969	-1.27503	-1.17971	-0.692712	-1.45854	-0.567059
Potri.001G162200	6.20915	6.25737	6.26785	6.35069	6.27268	6.26353	6.40377	6.22412	6.35031	6.15774	6.15558	5.9941	6.16783	6.13076	5.99789	6.2888	6.02742	6.03777
Potri.001G162300	-1.23643	-1.223	-2.2665	-1.84508	-2.25289	-1.28707	-1.17661	-1.914	-1.09036	-1.84938	-1.00418	-1.57637	-0.883836	-1.27503	-0.671244	-0.692712	-0.916604	-0.970599
Potri.001G162400	3.64282	3.95142	3.87643	3.13273	3.39145	3.58245	3.09307	3.55193	3.85571	3.318	3.17726	3.70806	3.23034	3.32411	3.61343	3.01824	2.87409	2.71615
Potri.001G162500	4.73585	5.69547	4.86159	4.24628	4.53866	4.56207	4.38725	4.561	4.35796	3.96901	3.69332	4.88282	3.68495	4.39563	4.4676	3.71572	3.5721	3.6286
Potri.001G162600	4.13083	5.00355	4.25163	3.46694	3.83643	3.96254	3.51508	3.80564	3.68722	3.20391	3.16849	4.16314	2.92909	3.68681	3.75469	2.97928	2.52492	2.73768
Potri.001G162700	-1.23643	-0.430973	-1.73386	-2.34607	-1.95907	-0.505243	-1.17661	-1.40314	-1.39219	-0.606787	-0.853749	-0.139053	-1.47808	-1.27503	-1.72955	-0.533989	-0.706744	-0.880355
Potri.001G162800	5.44322	5.33568	5.36241	5.05963	5.34967	5.05319	4.88189	5.50711	5.56315	6.49141	6.4817	6.10446	6.01023	6.10474	6.52469	5.25195	5.97892	5.37916
Potri.001G162900	5.60787	5.5341	5.41671	5.55671	5.66877	5.64182	5.61981	5.74811	5.74585	5.63287	5.64153	5.58126	5.67696	5.74607	5.632	5.724	5.62601	5.7355
Potri.001G163200	8.03822	8.00078	8.06044	8.14166	7.96282	8.00396	8.13537	7.82683	7.95211	8.03191	7.95061	7.90466	7.88456	7.77512	7.76803	8.01641	7.95637	7.89404
Potri.001G163300	4.68903	4.86691	5.01854	4.75387	4.84257	4.77118	4.83775	4.80746	4.67075	4.9712	4.94987	5.0204	4.96993	5.07433	5.07822	5.14453	4.99849	5.01038
Potri.001G163400	0.591985	1.15722	1.16975	1.16232	0.619888	1.21768	0.8469	1.07516	0.774686	3.11651	3.11476	3.20031	3.23969	3.04018	3.33544	3.08092	3.35537	3.20777
Potri.001G163600	2.62019	2.61998	2.30489	2.46062	2.48862	3.05218	2.49404	2.98091	3.32832	3.51541	3.04942	3.64848	3.1434	3.19852	3.6884	3.31796	3.66936	3.52507
Potri.001G163700	6.4992	6.67076	6.34235	6.6612	6.53403	6.7129	6.76679	6.4969	6.5695	6.63041	6.69432	6.83249	6.86692	6.70466	6.88491	7.04758	6.92834	7.10196
Potri.001G163800	-1.89046	-0.592008	-0.573684	-1.84508	-1.16243	-1.93015	-1.72695	-1.40314	-1.39219	-2.16263	-1.36226	-1.09694	-1.74671	-1.4999	-1.72955	-0.871081	-0.361056	-0.970599
Potri.001G163900	6.59235	6.4977	6.38303	6.53603	6.56324	6.38044	6.42905	6.37416	6.48349	6.13011	6.08048	6.10999	6.05459	6.05384	6.00315	6.07909	6.12838	5.95285
Potri.001G164000	5.10354	5.04522	5.33614	4.65446	5.07938	4.95721	4.85183	5.24075	5.36636	5.44295	5.13897	5.23982	5.20515	5.33526	5.54678	5.1357	5.44006	5.28966
Potri.001G164100	5.27473	5.02453	5.46904	5.07719	5.16763	5.10044	4.77752	5.23356	5.37871	6.1234	6.08282	5.9215	5.97849	5.9903	6.06575	5.7949	6.01082	5.94362
Potri.001G164700	5.74942	5.90236	5.9633	6.17759	6.3007	6.11806	6.25446	6.39363	6.49062	4.60765	4.28215	3.76528	4.70571	4.66687	4.43376	4.83836	4.51364	4.36481
Potri.001G164900	6.45791	6.71123	6.72433	6.27968	6.40039	6.55905	6.21414	6.56491	6.62886	6.30238	6.13886	6.52328	6.31433	6.30954	6.25733	5.93383	6.142	6.25804
Potri.001G165000	-0.788064	-1.51437	-1.34571	-1.84508	-1.32421	-1.57308	-1.72695	-1.40314	-3.12003	-0.866883	-1.17214	-0.967002	-0.347639	-0.909161	-0.782561	-0.533989	-0.916604	-0.49832
Potri.001G165600	3.77096	3.82951	4.04002	3.88886	3.822	3.8783	4.01401	3.92467	3.84685	4.07017	4.03455	3.86898	4.05678	3.81461	3.93704	4.03354	4.08349	4.16737
Potri.001G165800	6.5854	6.7879	6.65692	6.78066	6.80008	6.63375	6.80471	6.66929	6.76797	6.39999	6.42671	6.41048	6.24642	6.27106	6.34932	6.33582	6.39614	6.2704
Potri.001G165900	4.82909	4.72027	4.52606	4.79264	4.76423	4.50703	4.38725	4.74007	4.61443	5.69452	5.76586	5.55175	5.72931	5.62402	5.57669	5.43825	5.51786	5.49854
Potri.001G166000	4.32149	3.97317	4.54339	3.90468	4.07417	4.14186	3.963	4.30533	4.2745	5.03694	4.89248	4.99072	4.8891	4.85997	4.88911	4.55014	4.72749	4.61413
Potri.001G166100	5.81828	5.94335	5.93075	5.7354	5.80586	5.64182	5.73069	5.88101	5.64977	5.95602	5.98387	5.96692	5.90844	5.94353	5.94427	5.73769	5.88079	5.72925
Potri.001G166400	5.07403	4.89757	4.93346	4.89121	4.994	4.77118	4.91582	4.8532	4.72011	4.45924	4.41406	4.39533	4.50334	4.62564	4.37012	4.57649	4.47111	4.64105
Potri.001G166500	2.92941	2.9328	3.20331	2.69699	2.71374	2.98662	2.36901	2.96015	2.83163	3.23744	2.90915	3.47641	3.01867	3.2805	3.49312	3.10525	3.51043	3.46609
Potri.001G166600	4.43933	4.3059	4.46067	4.33067	4.46936	4.41035	4.38078	4.34055	4.52837	4.32922	4.21563	4.04489	4.31727	4.23586	4.04287	4.17243	4.20525	4.29873
Potri.001G166800	4.45468	4.36742	4.05621	4.29511	4.41911	4.39527	4.39368	4.3298	4.47185	2.2873	2.15169	2.6209	1.98446	2.40698	2.35179	2.07599	2.1998	2.62664
Potri.001G166900	5.26896	5.36614	5.44772	5.52891	5.55993	5.32391	5.59769	5.4148	5.16005	4.44855	4.42882	4.40736	4.30842	4.34149	4.15285	4.40089	4.41612	4.60635
Potri.001G167100	5.60328	5.92858	5.47808	5.71311	5.93775	5.66924	5.56243	5.32837	5.38178	6.54093	6.75266	6.02664	6.16783	6.40299	6.40753	6.18989	6.35434	5.87321
Potri.001G167200	4.60898	4.46277	4.39218	4.57761	4.47859	4.60201	4.66234	4.58153	4.52837	4.92307	5.02463	4.95017	4.91558	4.86588	4.86854	4.99305	4.90971	4.84496
Potri.001G167300	5.47367	5.31879	5.5655	5.86435	5.69936	5.38625	5.8939	5.63809	5.33818	5.28356	5.18097	5.49509	5.44821	5.36271	5.13675	6.00829	5.32536	4.98359
Potri.001G167600	0.164233	0.180752	0.297223	-1.179	0.0879305	0.197465	-0.779198	-0.920188	-0.278821	-1.59215	-2.15456	-0.737712	-1.2517	-0.617559	-0.471473	-0.692712	-2.33666	-0.880355
Potri.001G167700	5.93049	5.80868	6.02423	6.11268	5.93551	5.93903	5.8548	5.99422	6.52713	5.53008	4.65273	5.41094	5.53616	4.86883	5.53812	5.49919	5.13075	5.40182
Potri.001G167800	5.47116	3.35349	6.07676	4.97975	5.19961	6.59908	6.37236	6.83328	5.83145	3.88159	2.45536	6.37416	5.52665	4.37919	5.12716	6.07448	5.8079	6.43103
Potri.001G167900	7.06534	4.87849	7.37641	6.93016	7.0599	8.14471	8.0234	8.34957	7.58003	5.36546	4.07263	7.4314	6.76301	5.74286	6.36491	7.27773	6.90956	7.49815
Potri.001G168000	2.17759	1.69987	2.24965	3.37908	2.94441	2.88954	3.68733	2.89604	3.15249	3.10747	3.01072	2.58956	3.69177	3.53178	3.45682	4.41556	3.58212	3.8258
Potri.001G168100	2.79115	2.79303	2.87861	2.97685	2.89011	3.07758	2.86203	2.95317	2.66013	3.65222	3.74729	3.81581	3.83429	3.74573	3.73966	3.65933	3.86272	3.63243
Potri.001G168200	6.8693	6.59444	6.73064	7.07525	6.88062	6.95406	7.11907	6.89107	6.69947	5.53177	5.42864	5.86372	5.65966	5.51723	5.65621	6.11248	5.56917	6.10766
Potri.001G168300	3.96209	4.19302	3.93013	4.02535	4.1493	3.96935	4.02648	4.1368	3.93311	4.05614	3.83852	4.13809	4.01929	4.15606	4.02232	4.3458	4.07641	4.13528
Potri.001G168400	-0.0500988	-1.223	-0.788151	-0.725046	-1.01698	-0.664628	-1.3378	-0.728318	0.124633	-1.18441	-1.17214	-0.635427	-0.347639	-1.08053	-0.782561	-0.260933	-0.361056	-0.639238
Potri.001G168600	1.71649	2.79303	1.93642	1.21402	1.41908	1.80932	1.65758	1.41722	1.27504	0.886166	0.622531	1.69748	1.16963	1.17762	1.37099	1.04106	1.01635	1.01828
Potri.001G168700	2.34068	1.69987	1.66805	2.1778	1.9482	2.67326	2.57553	2.02194	2.00571	3.33359	3.28661	3.02398	3.38993	3.22637	3.44451	3.5215	3.48927	3.29751
Potri.001G168800	1.18955	0.878574	1.33809	1.92208	1.28522	1.30632	1.67881	1.10066	1.27504	2.72567	2.99097	2.17667	2.74449	2.7895	2.65923	2.96605	2.75505	2.52298
Potri.001G169000	8.04795	8.03867	8.42621	7.62142	8.05517	8.20071	7.50364	8.29606	8.29808	6.83179	6.74457	7.53819	6.93177	6.9747	7.19283	6.68761	6.99365	7.1702
Potri.001G169600	-0.170523	-0.033881	-0.22175	-0.934239	-0.548533	-0.361729	0.412469	-0.920188	0.0022702	-0.19543	0.400988	0.174303	0.658728	0.45148	0.303543	0.495869	0.351939	0.645569
Potri.001G169700	3.58819	3.30857	3.35496	3.66569	3.59187	3.24392	3.69256	3.34872	3.22268	3.48083	3.525	3.53242	3.75178	3.43168	3.61343	3.78514	3.65992	3.77464
Potri.001G169900	5.68798	5.81873	5.78294	5.84603	5.80952	5.73459	5.87908	5.8074	5.77417	5.59133	5.62561	5.37002	5.42996	5.45974	5.38071	5.58387	5.54118	5.48375
Potri.001G170001	-0.446501	0.077423	-0.573684	-0.725046	-0.763825	-0.664628	-0.377522	-0.558996	0.237424	-0.606787	-0.181005	-0.847806	-0.590969	0.174899	-0.215711	-0.260933	-0.916604	-0.0417936
Potri.001G170200	5.66836	5.76363	5.61005	5.50317	5.55412	5.65665	5.65371	5.59611	5.49388	5.87711	5.88301	5.62957	5.63331	5.96159	5.79354	5.84452	5.91887	5.74351
Potri.001G170300	4.34365	4.45763	4.44231	4.53758	4.67337	4.45465	4.6025	4.45869	4.23429	4.9486	5.04393	4.69926	4.95866	5.05892	4.84999	4.98978	4.97585	5.03232
Potri.001G170400	5.02689	5.04522	5.01854	5.28484	5.14269	5.28354	5.24601	5.17172	5.30621	5.51478	5.57012	5.34365	5.57728	5.75247	5.62111	5.51743	5.45923	5.47523
Potri.001G170500	2.56469	3.53995	3.2321	2.62242	2.97081	3.0132	2.93442	3.05454	2.91878	2.2873	1.96183	2.79586	2.62121	2.54606	2.18428	2.42427	1.97474	2.89928
Potri.001G170700	5.82223	5.75946	5.71574	5.9062	5.9016	5.82738	5.79043	5.83711	5.83145	5.86911	5.90164	5.84504	5.77662	5.86599	5.99262	5.92531	5.96749	5.78288
Potri.001G170800	1.23767	1.66466	0.297223	1.31217	1.22799	0.733365	1.15026	0.911843	1.10708	0.444439	0.459644	0.64987	0.416564	0.572133	0.458451	1.13858	0.442781	0.70508
Potri.001G171000	7.44932	7.24739	7.36751	7.48932	7.47783	7.41164	7.43785	7.68701	7.56862	7.08068	7.09437	7.21015	7.13823	7.14303	7.14181	7.22111	7.29889	7.14993
Potri.001G171100	6.02777	6.02719	6.09254	6.02313	5.95328	5.95796	6.09877	5.91466	5.90587	5.84756	5.93819	5.79669	5.82864	5.87481	5.89425	5.84271	5.88282	5.81193
Potri.001G171200	5.08393	5.03491	5.19705	4.95717	5.02372	5.13715	4.92028	5.14285	5.19887	5.09525	5.20903	5.34834	5.14425	5.05634	5.20035	4.92634	5.14773	5.20588
Potri.001G171300	0.979235	1.05213	1.33809	1.57197	1.41908	1.50668	1.857	1.33363	1.56169	1.55165	0.672982	0.942243	1.28244	1.21516	1.08418	1.92014	1.13007	1.62273
Potri.001G171500	3.42115	3.92933	3.44378	3.21115	3.49817	3.40313	3.22158	3.37509	3.37838	3.14329	3.31865	3.2546	3.09273	3.13137	3.17338	3.24319	3.16837	2.95549
Potri.001G171600	0.0610436	1.05213	-0.573684	0.934727	0.747542	0.667958	0.688461	0.268966	0.124633	-0.730981	-0.478514	-0.450337	-0.590969	-0.909161	0.00146391	-0.14162	-0.916604	-0.432707
Potri.001G171800	4.68035	4.12987	4.62705	4.27699	4.26761	4.47392	4.19803	4.70724	4.69565	5.17095	5.21755	5.38074	5.06762	5.0117	5.03373	4.98324	5.02078	5.06676
Potri.001G171900	1.61085	2.14531	1.33809	1.53179	1.41908	1.42984	1.59195	1.75907	1.32695	1.84056	1.96183	2.32359	2.22928	1.97524	2.21358	2.1244	2.58598	2.46391
Potri.001G172100	0.664182	1.39066	0.836453	1.16232	1.25689	1.21768	0.729732	1.10066	0.530921	1.22387	1.59403	1.06885	1.24581	1.88494	1.71631	1.04106	1.55346	1.54343
Potri.001G172400	6.36755	6.41535	6.22016	6.0921	6.33075	6.27867	6.22229	6.15351	6.16844	6.13568	6.09327	5.97199	6.06514	6.05901	6.06976	6.02113	6.1318	6.0041
Potri.001G172500	-0.0500988	-0.033881	-0.0734877	-0.23454	-0.119242	-0.231207	-0.46795	0.127228	0.916957	2.42463	2.30351	2.28498	1.91617	1.93079	2.33855	1.51057	2.2759	2.41128
Potri.001G172600	5.88022	5.45127	5.97399	5.92765	5.94442	5.8161	5.75963	5.95105	5.91649	5.21999	5.41388	5.40795	5.24513	5.24058	5.18378	5.10888	5.18109	5.30417
Potri.001G172700	0.435756	0.608986	0.297223	0.019026	0.150866	0.101639	-0.212079	-0.270367	0.530921	-0.287803	-0.37238	0.566479	0.278309	-0.617559	0.40864	-0.692712	-0.523571	-0.196561
Potri.001G172800	4.15609	4.22359	4.09591	4.17633	4.0863	4.18925	4.32128	4.09933	3.99859	4.44137	4.31031	4.19125	4.16864	4.28081	4.28641	4.2344	4.24997	4.09414
Potri.001G173200	-1.5267	-1.223	-2.2665	-1.47393	-3.12003	-1.93015	-3.12003	1.57113	-1.09036	-1.84938	-2.15456	-2.65216	-3.12003	-3.12003	-2.62903	-3.12003	-2.33666	-2.75672
Potri.001G173300	1.90707	2.40208	2.10152	2.01245	2.13101	2.03361	1.92964	2.34371	2.57683	3.00413	3.1508	3.09265	3.02949	3.14116	3.36186	2.96605	3.29569	3.29751
Potri.001G173400	-0.301923	0.077423	0.297223	0.331423	0.528045	0.599444	0.360864	0.356269	0.983155	-1.01693	-0.37238	-0.210806	-0.0456878	-0.756005	0.190184	-0.260933	-0.523571	0.450717
Potri.001G173500	4.10512	3.78101	3.93013	3.69327	3.57476	3.78112	3.56154	3.95994	3.76454	4.71865	4.8047	4.73072	4.46402	4.81788	5.00468	4.53231	4.75434	4.72969
Potri.001G173700	2.48719	2.14531	2.59814	2.27836	2.01738	2.47718	2.36901	2.0999	1.80071	1.79625	1.83464	3.04724	2.1522	1.45372	1.65354	2.05115	1.94397	2.66461
Potri.001G173800	6.99009	6.82326	7.04137	6.89693	7.02305	7.00295	6.98542	7.06555	7.11103	6.89553	6.93555	6.89578	6.98205	7.01982	6.92255	6.78213	6.7696	6.93879
Potri.001G173900	5.60787	5.58443	5.59627	5.58644	5.36468	5.46538	5.51157	5.38786	5.45067	5.84076	5.86955	5.40044	5.84862	5.41809	5.32306	5.65358	5.67836	5.76813
Potri.001G174100	4.93503	4.89377	4.92467	4.92651	5.03628	4.97422	4.90234	4.8419	4.93605	4.81062	4.99519	4.83462	4.85302	4.94901	4.76842	5.01889	5.08565	4.73326
Potri.001G174300	1.90707	2.91792	2.27753	1.79205	1.77922	1.83934	1.78051	1.39677	1.56169	3.54249	3.64359	3.70319	3.6712	3.46323	3.6024	3.10525	3.27111	3.33566
Potri.001G174500	1.03476	1.62856	-0.0734877	1.16232	1.39328	1.21768	1.63604	1.02275	1.10708	-1.59215	-0.717535	-0.0054394	-0.883836	-0.375101	-0.567904	0.166534	0.151055	-0.309808
Potri.001G174600	6.84426	6.7879	6.98541	6.74925	6.7772	6.79561	6.66741	6.88236	6.88946	6.99873	7.07105	6.96203	6.94468	6.99777	7.00918	6.84307	6.97094	6.83896
Potri.001G174900	4.48987	4.3059	4.52023	4.61174	4.64359	4.76728	4.68613	4.48798	4.80492	5.29953	5.15014	5.41243	5.1591	5.20603	5.30955	5.64115	5.23293	5.348
Potri.001G175000	3.49229	3.31993	3.2321	3.68413	3.45518	3.34154	3.9972	3.39584	3.57364	3.68904	3.75317	3.78847	3.90059	3.83886	3.82758	4.17817	3.86272	3.99032
Potri.001G175200	6.06658	5.53897	5.83313	6.2018	6.12866	6.20132	6.13378	6.37938	6.53818	6.70495	6.4313	7.05052	6.72025	6.35439	6.75515	6.95356	6.70109	6.90548
Potri.001G175400	6.08478	5.65791	6.07079	5.78538	5.75739	5.9128	5.68027	6.10786	6.04021	6.27842	6.16443	6.44153	6.21716	6.06545	6.19534	6.00344	6.20824	5.95285
Potri.001G175500	2.92941	2.54449	2.86029	2.56385	2.38771	2.45796	2.42033	2.6331	2.83163	2.46764	2.30351	2.4453	2.04967	2.23488	2.13917	2.1244	2.1998	1.8374
Potri.001G175600	4.55778	4.935	4.81002	4.5677	4.54746	4.57996	4.60804	4.53317	4.6092	4.84093	4.64643	4.95632	4.91266	4.77138	4.99417	4.96008	4.86524	4.86792
Potri.001G175700	3.58819	3.44973	4.17957	3.0355	3.58048	3.60009	2.65266	3.95994	3.81993	2.52307	2.82241	2.98437	2.92909	3.00845	3.08893	2.34476	3.27111	3.54557
Potri.001G175800	1.68213	1.66466	1.28413	2.09749	1.61036	1.57963	2.14326	1.775	1.32695	2.06257	2.238	1.46397	1.98446	1.88494	1.61013	1.58165	1.28542	1.57568
Potri.001G175900	-0.301923	0.452597	-0.387012	-1.47393	-0.652167	-0.505243	-0.899901	-0.407476	0.0022702	-0.287803	0.0655166	-0.847806	-0.46418	-0.491243	0.067152	-0.533989	-0.215008	-0.567059
Potri.001G176000	0.515985	0.180752	1.22807	0.422139	0.706233	0.197465	-0.29243	0.313278	0.237424	0.444439	0.400988	0.566479	-0.139487	0.249172	0.067152	-0.39101	-0.523571	0.1417
Potri.001G176100	0.435756	-0.154495	0.678098	1.21402	0.269055	0.527513	1.42611	0.176038	0.237424	0.927837	1.64547	-0.0706999	1.20822	0.883273	1.01928	1.6494	1.18373	1.06446
Potri.001G176500	-0.788064	0.367549	-0.788151	-0.23454	-0.275981	-1.93015	-1.72695	-1.55418	-0.840893	1.62948	2.71815	0.282785	0.416564	2.54606	2.33855	1.22993	2.2759	0.265464
Potri.001G176600	3.19613	2.56374	2.87861	1.40407	2.60557	2.56962	2.21767	1.99499	2.39425	4.17771	4.07263	3.98994	4.06206	4.3158	4.58718	4.2344	4.86113	4.5323
Potri.001G176900	4.5387	3.95142	4.47278	4.12998	4.24616	4.34384	4.33471	4.17932	4.30717	4.46986	4.30232	4.30817	4.31727	4.42797	4.42126	4.45869	4.46028	4.50744
Potri.001G177000	6.72802	6.71554	6.73064	6.84664	6.77221	6.71493	6.8227	6.7516	6.76562	7.10812	7.16437	7.19331	7.06193	7.10228	7.07353	7.11428	7.10302	7.01572
Potri.001G177100	-0.446501	0.077423	0.402274	-0.54238	-0.0468284	-0.0010078	-0.564426	-0.407476	0.124633	0.324762	-0.094066	-0.0706999	-0.729984	-0.167589	-0.139629	-0.14162	0.254991	-0.143106
Potri.001G177201	-1.89046	-0.592008	-1.73386	-1.179	-1.16243	-1.57308	-1.3378	-1.14155	-1.39219	-0.866883	-1.17214	-0.635427	-0.239812	-0.617559	-0.471473	-0.533989	-0.706744	-0.49832
Potri.001G177300	3.10828	2.85682	2.93223	3.22381	3.07184	2.99997	3.09307	2.95317	3.12343	3.60162	3.61161	3.3636	3.09273	3.40756	3.03249	3.17587	3.155	3.03301
Potri.001G177366	2.38408	2.44422	2.30489	1.98295	2.38771	2.41873	1.80002	2.14963	2.86713	2.86089	3.13289	2.91863	3.07196	3.07122	2.76199	2.55366	2.89032	3.07309
Potri.001G177400	5.3478	5.70633	5.3026	5.29988	5.28626	5.24201	5.27592	5.43374	5.28669	4.77396	4.68074	5.16561	5.04647	4.827	5.14818	5.04742	5.10316	5.44827
Potri.001G177500	1.99368	2.19552	2.22121	1.05301	1.63258	2.22768	0.769854	1.86706	1.32695	0.0507501	0.858798	2.55753	1.51571	0.92918	1.05209	0.340578	1.07433	1.54343
Potri.001G177700	3.95491	3.62486	3.78225	3.66569	3.83643	3.65176	3.72863	3.49535	3.92471	3.86559	3.59208	3.67858	3.6712	3.79615	3.71938	3.89388	3.73374	3.52507
Potri.001G178000	5.44322	5.37978	5.31611	5.07019	5.30886	5.35021	5.1637	5.34847	5.53031	5.33093	5.34164	5.40495	5.32193	5.35221	5.38555	5.35446	5.21048	5.26763
Potri.001G178100	2.38408	2.19552	2.33174	2.12476	2.03417	2.47718	2.11238	2.49564	2.36971	2.8716	2.71815	2.56829	2.57766	2.76439	2.73192	2.55366	2.98404	2.71615
Potri.001G178200	0.591985	1.51451	1.66805	0.664384	0.663707	1.34868	1.08814	0.96836	1.2212	1.84056	2.18683	1.71695	1.68944	1.90805	1.65354	1.68212	1.3337	1.76933
Potri.001G178300	-1.5267	0.277172	0.0609477	0.234617	-0.451847	-0.505243	-0.29243	0.356269	0.0022702	-1.37393	-3.12003	-2.65216	-2.07708	-1.76641	-2.26338	-1.94939	-1.16227	-1.67734
Potri.001G178600	-0.0500988	-0.773303	-2.2665	-0.102193	-0.119242	0.287321	-0.667819	-0.481248	-0.628266	-0.866883	-0.273522	-0.0706999	-0.239812	-0.491243	-0.381087	-0.14162	-0.706744	-0.0915606
Potri.001G178800	4.16855	3.95142	4.00709	4.313	4.25693	4.18341	4.3645	4.43882	4.16469	3.90264	3.95523	4.14888	4.03548	4.07159	3.84641	3.77	3.75162	3.98733
Potri.001G178900	5.84182	6.02719	5.85411	5.87241	5.96536	5.89146	5.99575	5.99422	5.91649	5.87844	5.82283	5.56658	5.82087	5.83467	5.4775	5.67608	5.54375	5.47202
Potri.001G179000	5.80437	6.02024	5.92194	5.71311	5.62372	5.84413	5.7446	5.61946	5.69244	5.48891	5.50721	5.73238	5.66487	5.46948	5.73032	5.70622	5.4835	5.79149
Potri.001G179100	5.59407	5.60548	5.75346	5.65585	5.49623	5.48924	5.45271	5.62716	5.685	5.56351	5.48972	5.55039	5.44013	5.60293	5.67609	5.34172	5.49416	5.39619
Potri.001G179200	7.58162	7.48105	7.63941	7.49259	7.49763	7.55365	7.44096	7.55282	7.53108	7.42607	7.25358	7.44204	7.48175	7.39231	7.42742	7.49701	7.43788	7.41511
Potri.001G179600	6.84037	6.23803	6.91946	6.59206	6.65633	6.63268	6.44695	6.89381	6.85451	6.93438	6.71553	6.90588	6.7144	6.60918	6.69992	6.38011	6.38902	6.40939
Potri.001G179700	3.49229	4.00167	3.76266	3.7381	3.92911	3.62616	3.70296	3.84012	3.6367	3.75419	3.8713	3.88198	4.03548	3.88035	4.00984	3.96207	3.91918	3.70711
Potri.001G179800	4.59057	4.53767	4.60521	4.48595	4.5562	4.53481	4.67296	4.55179	4.51724	4.5047	4.40663	4.41334	4.32168	4.24949	4.30355	4.45396	4.03321	4.23455
Potri.001G180000	2.2261	2.46484	1.53576	1.75762	1.91232	1.54362	1.5232	1.60717	1.87233	3.95396	4.03455	3.99792	3.8219	3.78371	3.95451	3.88688	3.92707	3.85565
Potri.001G180100	8.03864	7.94362	8.15883	8.12022	8.30497	8.14359	7.98264	8.39489	8.60872	7.21823	7.01409	7.06198	7.28818	7.16957	7.28155	7.25617	7.20468	7.09503
Potri.001G180200	0.664182	0.277172	0.979133	0.736865	0.528045	0.855904	0.557055	1.04919	1.27504	1.98573	1.54069	1.73615	1.28244	1.5742	1.58792	1.6494	1.55346	1.49368
Potri.001G180600	2.20205	2.65629	2.35809	1.95284	2.63888	2.78545	2.52953	2.28928	2.44211	2.25493	2.22114	2.31084	2.45465	2.34058	2.48993	2.42427	2.6253	2.43783
Potri.001G181000	1.32934	1.66466	1.70958	1.31217	1.67602	0.913479	1.23869	1.31196	1.60438	0.886166	1.13557	1.26675	0.866025	1.25175	1.58792	1.31583	1.23547	0.645569
Potri.001G181100	4.14351	4.44731	4.17216	4.25248	4.37696	4.21238	4.26974	4.3298	4.2745	4.40126	4.43248	4.33676	4.35645	4.46351	4.17909	4.4634	4.45483	4.44336
Potri.001G181200	2.60193	2.79303	2.53022	2.66018	2.33448	2.47718	2.87128	2.28928	2.41838	2.77216	2.78849	2.71103	2.69099	2.58959	2.74201	2.78211	2.56591	2.56373
Potri.001G181701	2.62019	2.21999	2.86029	2.46062	2.66067	2.90381	2.69495	2.70969	3.22268	3.16087	2.6187	2.9102	3.12335	2.71283	2.86715	2.96605	2.92224	2.93078
Potri.001G182300	4.21736	4.59492	4.27948	3.88886	3.95138	4.24638	3.84119	4.10249	4.15754	4.31359	4.3301	4.49172	4.00292	4.17047	4.35047	4.11966	4.31754	4.26453
Potri.001G182600	-0.170523	-0.154495	-0.573684	-0.725046	-0.0468284	-0.664628	-0.377522	-0.821066	-1.09036	0.385841	0.814539	0.728703	0.959479	1.25175	0.765946	1.13858	0.826969	0.99463
Potri.001G182700	2.10162	2.76004	2.03773	2.01245	2.29323	2.81596	2.64189	2.3113	1.94056	3.03305	3.25384	3.10748	3.21147	3.43963	3.14324	3.71572	3.82944	3.57776
Potri.001G182900	5.78021	6.20624	5.76582	5.9062	6.05344	5.87525	6.04767	5.77112	5.74823	6.20193	6.51665	5.92045	6.13316	6.55622	6.36491	5.97237	6.23708	5.95745
Potri.001G183000	3.55059	3.54963	3.26032	3.06396	3.6255	3.09012	3.33959	3.47599	3.35357	3.81652	3.86046	3.65859	3.83429	3.63927	3.865	3.78514	3.45694	3.76418
Potri.001G183100	5.30327	5.2844	5.27174	5.06668	5.23272	5.07228	5.31203	5.23356	5.18839	5.43394	5.3839	5.17091	5.17136	5.24739	5.19668	5.18218	5.23928	5.17727
Potri.001G183200	5.19777	4.90136	5.54557	4.7495	5.15233	5.12502	4.69136	5.42114	5.60842	5.55689	5.43047	5.48235	5.51708	5.31595	5.5949	5.2133	5.46195	5.5653
Potri.001G183500	5.03712	4.95336	5.1488	5.28182	5.24539	5.12806	5.00466	5.30387	5.32229	5.24287	5.23444	5.43023	5.39693	5.27209	5.43148	5.31067	5.3461	5.27009
Potri.001G183600	6.19398	6.2924	6.17824	6.16779	6.00742	6.26353	6.04869	6.37481	6.08423	6.28344	6.08398	6.8117	6.43313	6.27773	6.43656	6.45775	6.39045	6.56405
Potri.001G183700	3.40016	2.74326	3.24628	3.10561	3.25488	2.95955	3.19236	3.48086	3.22268	3.21236	2.95064	3.2546	3.05088	2.85041	3.14324	3.14099	2.84107	3.18183
Potri.001G184000	8.7213	8.1038	8.80026	8.40028	8.51504	8.59587	8.42309	8.89743	8.82326	8.5816	8.54438	8.91502	8.53184	8.51547	8.61352	8.19563	8.50484	8.43564
Potri.001G184100	7.47965	7.52344	7.4464	7.44809	7.53903	7.57388	7.57473	7.45609	7.49325	7.0574	6.80873	7.12937	7.13886	6.73728	6.75702	7.11578	6.80855	7.0978
Potri.001G184200	2.56469	1.66466	2.24965	2.30244	2.37459	1.92582	2.30218	2.41661	2.83163	1.52475	1.4277	1.50934	1.76904	1.42197	1.37099	1.39691	1.46953	1.54343
Potri.001G184700	5.58014	5.4252	5.66122	5.56669	5.67815	5.61604	5.38166	5.74609	5.67001	5.21579	5.2026	5.21265	4.93008	5.26316	5.15386	4.8528	5.21693	4.91908
Potri.001G185050	3.70404	4.02962	4.02365	3.75565	3.822	3.88551	3.73878	3.76633	4.0145	4.10691	4.0913	4.11626	4.21201	4.24042	4.14527	3.98847	3.97352	4.06888
Potri.001G185300	3.98341	3.62486	3.76266	3.77299	3.67451	3.65176	3.50917	3.81337	3.94146	3.97399	3.88206	3.85148	3.70532	3.48644	3.6884	3.55721	3.65042	3.71437
Potri.001G185500	5.31734	5.21611	5.48408	5.39534	5.51877	5.36834	5.42941	5.47089	5.36015	5.50964	5.4541	5.56792	5.52474	5.34799	5.42209	5.17358	5.46466	5.40294
Potri.001G185600	5.85538	5.66905	5.84715	5.53401	5.49623	5.69204	5.62255	5.86342	5.81337	6.20193	5.98761	6.24015	6.00613	5.88649	6.07076	5.78552	5.9694	5.83543
Potri.001G185700	5.79636	7.10029	5.72842	5.4875	5.85157	5.64182	5.15804	5.71132	5.77651	4.54208	4.58847	5.52024	5.09876	4.73953	5.24361	4.61088	4.74098	5.00298
Potri.001G185900	4.61355	4.82366	4.56051	4.42692	4.49384	4.41534	4.41913	4.48556	4.3949	4.07017	3.80498	4.33046	4.09332	3.92068	4.19019	3.85853	3.79537	4.06888
Potri.001G186000	3.42115	3.29712	3.69189	3.83209	3.77282	3.85645	4.0673	3.61966	3.57364	3.77146	3.81063	3.92446	3.88281	3.80233	3.865	4.2344	4.01852	4.08016
Potri.001G186050	-1.23643	-0.592008	-0.573684	0.130845	-0.275981	-1.28707	-0.135968	-0.206409	-1.39219	-2.56333	-2.15456	-1.7796	-1.74671	-1.76641	-2.62903	-1.59562	-2.33666	-1.53284
Potri.001G186100	4.7812	5.52431	4.93346	4.92263	5.13687	5.08486	5.06839	5.0913	4.9974	6.26425	6.16883	6.44518	6.40434	6.40604	6.22622	6.48001	6.39187	6.53871
Potri.001G186200	2.15271	1.43313	2.10152	1.82567	2.06718	2.00741	1.67881	2.0484	1.83697	2.7491	2.02146	2.68161	2.57766	2.14046	2.58269	2.36505	2.14674	2.50634
Potri.001G186500	1.75006	1.30176	1.44031	0.805879	0.574697	1.21768	0.645975	1.28995	1.04645	3.7011	3.74729	3.49344	3.51064	3.19852	3.36186	3.34886	3.562	3.48744
Potri.001G186600	5.57547	5.32162	5.44465	5.47431	5.49168	5.49632	5.51305	5.38397	5.30621	5.74202	5.94077	5.69973	5.7621	5.88358	5.64012	5.67811	5.64766	5.64248
Potri.001G186700	7.17905	7.48421	6.99803	7.01276	7.05682	6.9281	7.07171	6.88695	6.92673	7.52526	7.66964	7.42586	7.52586	7.79307	7.66207	7.70034	7.70087	7.40084
Potri.001G186800	7.33648	6.9235	7.38765	7.03808	6.98091	7.22457	6.97581	7.30038	7.25698	7.60248	7.72822	7.6293	7.48076	7.68726	7.4422	7.26632	7.44477	7.24729
Potri.001G186900	5.20384	5.01408	5.21158	5.07719	5.03211	5.15517	4.97279	5.2015	5.34764	6.37479	6.2185	6.34708	6.09247	6.0846	6.22262	6.04334	6.06723	5.92887
Potri.001G187000	6.81681	6.80922	6.82814	6.81141	6.87946	6.81179	6.79805	6.92314	6.87209	6.27034	6.23329	6.25104	6.24294	6.28326	6.31677	6.30988	6.29156	6.19327
Potri.001G187100	0.164233	0.277172	0.836453	0.422139	0.0879305	0.287321	0.360864	0.176038	0.847575	2.13552	1.71935	1.84632	1.86877	1.76348	1.81521	1.4358	2.11946	1.71247
Potri.001G187200	2.82304	2.8877	2.86029	2.85188	2.66067	2.94581	2.9077	2.8814	2.44211	3.72494	3.69332	3.5379	3.44752	3.39943	3.71938	3.39892	3.5721	3.65147
Potri.001G187300	0.798564	0.53291	-0.573684	-0.380264	-0.195484	-0.361729	-0.212079	0.313278	-0.278821	1.28928	0.983968	1.31864	0.766097	0.786828	0.458451	0.256179	0.685323	0.450717
Potri.001G187500	-0.446501	-0.773303	-1.73386	-0.934239	-0.763825	-0.505243	-0.377522	-0.641175	-0.442989	1.55165	1.56761	2.07474	1.86877	1.28744	0.95132	1.74541	1.42566	2.14734
Potri.001G188300	4.44447	4.43691	4.43614	4.35965	4.32332	4.43021	4.19435	4.4928	4.48904	4.33311	4.21563	4.36788	4.39878	4.30713	4.50956	4.43968	4.27491	4.40125
Potri.001G188400	3.47232	3.08707	2.98392	4.34233	3.35182	4.08035	4.4899	3.67589	3.7167	3.17824	3.29469	2.83202	3.85268	3.18912	3.14324	3.97533	3.54159	3.6888
Potri.001G188500	-0.788064	-1.51437	0.297223	-1.84508	-0.548533	0.599444	-1.5193	0.478052	0.916957	-0.730981	-1.58129	0.728703	-0.139487	-0.617559	0.598326	-0.14162	0.351939	0.184145
Potri.001G188700	4.38162	4.47298	3.58437	5.0561	4.44445	4.78281	4.98988	4.61289	4.71038	3.45968	3.55893	3.55963	4.09332	3.57574	3.79403	4.44921	4.0693	4.21165
Potri.001G188800	5.39365	5.73844	5.37537	5.33532	5.39099	5.36834	5.0583	5.2015	5.23328	4.56537	4.46864	4.68697	4.55666	4.49818	4.37337	4.36608	4.43284	4.38314
Potri.001G188900	-0.301923	-0.592008	0.402274	-0.934239	-0.763825	-1.0485	-1.03163	-1.14155	-0.442989	-0.730981	-1.58129	0.116842	-1.47808	-0.756005	-1.17971	-1.07466	-0.706744	-0.196561
Potri.001G189100	5.87452	5.79857	5.92635	5.91404	5.85393	5.78173	5.90633	5.79573	5.95411	5.75365	5.81443	5.63725	5.60104	5.69716	5.51035	5.68216	5.51786	5.50588
Potri.001G189200	3.81919	3.87644	3.85808	4.03974	3.89275	3.7965	3.77865	3.93888	3.89922	4.25341	4.57527	4.35552	4.11887	4.21284	4.15663	4.22333	4.29942	4.19618
Potri.001G189500	5.20384	5.48194	4.97663	5.8254	5.7985	5.14318	5.74837	5.23067	5.39096	5.09296	4.90573	4.31457	4.77483	5.12944	5.37262	4.91262	4.77634	4.68973
Potri.001G189700	7.83575	8.23938	7.94183	7.87481	8.10668	7.81672	7.73216	7.97297	7.99986	5.71252	5.76004	6.06037	5.63862	5.57613	6.03735	5.54882	5.87468	5.95439
Potri.001G189800	5.56608	5.54382	5.25079	5.59378	5.55993	5.42882	5.40891	5.61061	5.47675	5.201	5.32004	5.0855	4.96148	5.20136	4.99206	5.02846	4.99849	4.96697
Potri.001G189900	1.45676	0.277172	1.3901	1.49046	1.13766	1.38983	1.54648	1.33363	0.530921	1.46939	1.17111	1.61687	1.79463	0.513067	0.684569	0.881183	1.18373	1.6683
Potri.001G190000	6.07653	6.08661	6.17824	6.1727	6.10799	6.14685	6.09384	6.18366	6.12878	6.33178	6.463	6.22067	6.31654	6.29536	6.25469	6.25929	6.25599	6.24243
Potri.001G190100	6.57373	6.14846	6.37982	6.76775	6.75775	6.30849	6.63587	6.8309	6.56545	5.00566	5.13897	4.92945	5.20276	5.18726	4.62856	5.40923	4.72296	4.48639
Potri.001G190200	5.8953	5.53897	5.95469	5.70861	5.8083	5.88788	5.75838	5.93252	6.08045	6.54929	6.52182	6.46403	6.55042	6.5498	6.33772	6.64468	6.5912	6.48667
Potri.001G190300	4.38696	4.5032	4.42371	4.43783	4.692	4.29593	4.37754	4.65224	4.83212	4.00352	3.85501	4.19473	4.11887	4.06646	4.15663	4.03354	3.76047	3.96924
Potri.001G190400	5.98436	5.72355	5.70294	5.8542	6.14614	5.88967	5.82059	6.11648	5.9988	3.71902	3.76484	4.00189	4.08816	3.88618	4.07915	3.53051	4.11835	3.91986
Potri.001G190500	-0.446501	-0.033881	-0.0734877	-0.934239	-0.451847	-0.505243	-0.564426	-0.641175	0.0022702	0.554945	0.139142	0.608777	0.125387	-0.375101	-0.215711	-0.0314251	0.442781	-0.0417936
Potri.001G190700	3.85819	5.29307	1.74995	4.26479	4.02882	1.98072	2.28843	2.06145	2.26716	5.66402	6.29801	5.21607	4.61527	6.08966	5.99368	3.92154	5.64527	4.18838
Potri.001G190800	6.94823	6.89149	7.06456	7.07961	7.23259	6.94373	6.81673	7.35306	7.30872	5.06055	4.93445	5.37616	5.39275	4.95457	5.12138	4.99955	5.14435	5.3894
Potri.001G191000	7.27944	7.54054	7.43174	7.24017	7.19575	7.3148	6.74116	7.65831	7.50104	7.1239	6.8332	7.5474	6.64928	7.03957	6.98867	6.19131	6.87531	6.60319
Potri.001G191100	6.63452	6.42327	6.87794	6.39196	6.48907	6.48502	6.27116	6.65698	6.77383	6.51724	6.33667	6.53566	6.2853	6.33214	6.57988	6.19556	6.29003	6.28144
Potri.001G191200	4.61355	4.19919	4.39854	4.313	4.31647	4.42527	4.22354	4.72375	4.50039	5.14026	5.1875	4.85453	4.96712	5.10465	4.94915	4.91949	4.96823	4.94245
Potri.001G191300	5.04051	5.11863	5.15257	5.23879	5.19028	5.1759	5.17868	5.39432	5.20235	3.01383	3.27031	3.49908	3.51834	2.96504	3.01596	3.47558	3.30783	4.04604
Potri.001G191400	8.55591	8.38443	9.25352	7.02547	8.0253	8.79401	6.99445	8.69906	8.73146	6.53504	7.08625	9.14575	7.20535	7.32361	7.69686	6.94516	7.66004	8.46458
Potri.001G191800	3.13393	4.62271	3.01738	3.15935	3.69049	3.2213	2.64189	3.20911	3.18098	2.38029	2.20409	0.942243	0.816926	1.60281	3.91045	1.35694	1.81387	2.97979
Potri.001G192000	0.164233	1.15722	0.759447	1.49046	0.787701	1.12323	1.02323	0.96836	0.697918	3.22077	3.32655	3.41218	3.45557	3.68681	3.49908	3.69182	3.562	3.5936
Potri.001G192100	0.515985	-0.592008	0.183917	0.422139	-0.548533	0.371907	1.08814	-1.26642	-0.840893	0.324762	-0.59308	-1.23975	-0.139487	0.174899	0.804975	0.701352	0.151055	1.85064
Potri.001G192200	1.61085	2.3139	1.82745	0.871741	1.07413	0.913479	0.989647	1.10066	1.16527	0.843256	0.721727	1.71695	0.913508	0.786828	1.26301	0.495869	0.351939	0.921246
Potri.001G192500	4.68035	4.16179	4.27257	4.64036	4.41271	4.61942	4.51373	4.60623	4.58808	5.07453	5.18315	5.14599	5.24745	5.22456	5.05006	5.28427	5.30432	5.16009
Potri.001G192600	-0.9949	-1.223	-0.573684	-0.725046	-0.195484	-0.361729	-1.5193	0.356269	1.94056	-2.56333	-2.55799	-2.01623	-3.12003	-2.51738	-3.12003	-1.94939	-3.12003	-2.2254
Potri.001G192700	3.55059	3.43935	2.96689	3.13273	3.34511	2.90381	3.22158	3.22079	3.39063	3.71307	3.59208	3.76528	3.5785	3.60432	3.68318	3.68377	3.49989	3.57378
Potri.001G193000	7.6703	7.94178	7.80243	7.66851	7.66228	7.7639	7.64316	7.72364	7.71946	7.93657	7.86471	7.94804	7.96318	7.91073	7.98377	7.92326	7.92914	7.96232
Potri.001G193100	4.99225	5.04864	5.13743	5.13533	5.18653	5.21364	5.15236	5.2621	5.21274	4.91791	4.91885	4.97665	5.05179	5.08197	4.97932	4.98978	4.90173	5.06676
Potri.001G193300	3.94044	3.86097	3.76266	3.74691	3.64749	3.90693	3.70813	3.89217	3.7167	4.30571	4.12793	4.46894	4.2495	4.08179	4.37985	3.97533	4.21173	3.97529
Potri.001G193400	6.47683	6.99789	6.31906	6.18247	6.32564	6.0248	6.18939	5.77905	5.65992	7.37379	7.84559	7.08511	7.15191	7.7621	7.53217	6.82121	7.49605	6.81426
Potri.001G193500	3.55059	3.80546	3.72265	3.62807	3.59187	3.56459	3.40474	3.7341	3.68722	3.20391	2.98099	3.49344	3.31235	3.34965	3.15084	3.03099	3.22066	3.49167
Potri.001G193700	5.41211	5.43569	5.40412	5.2666	5.27571	5.34499	5.24779	5.40715	5.27682	5.74493	5.77455	5.60365	5.74416	5.6653	5.65888	5.64323	5.68069	5.77769
Potri.001G193900	4.42901	4.33419	4.39218	4.54769	4.39332	4.32275	4.30088	4.43381	4.1718	4.50125	4.42146	4.25256	4.31285	4.36673	4.33389	4.41556	4.25624	4.30836
Potri.001G194000	6.23604	5.9099	6.45195	5.80658	6.14903	6.12111	5.82535	6.4524	6.64172	6.31224	6.23224	6.4157	6.34171	6.11471	6.41859	5.88724	6.24971	6.39422
Potri.001G194100	-1.5267	-1.51437	-1.04016	-0.380264	-0.548533	-0.843833	-0.46795	-0.558996	-0.442989	-1.18441	-1.17214	-2.01623	-1.74671	-1.08053	-0.671244	-0.871081	-0.916604	-1.4015
Potri.001G194400	3.61576	3.70504	3.66047	3.98871	3.7927	4.01609	3.85057	3.64155	3.7456	4.05144	4.15481	3.98593	3.9808	4.27193	3.95016	4.0144	4.00367	4.02284
Potri.001G194500	-1.23643	-2.37061	-0.573684	-0.934239	-1.32421	-1.28707	-1.5193	-1.7229	-0.628266	-1.59215	-1.17214	-1.57637	-0.883836	-1.4999	-1.03484	-1.94939	-1.45854	-1.67734
Potri.001G195101	0.0610436	-0.773303	0.836453	-0.725046	0.150866	-0.505243	-0.29243	0.0767092	0.774686	0.324762	-0.181005	0.116842	-0.139487	-0.267618	0.458451	-0.0314251	-0.916604	0.518634
Potri.001G195300	5.58247	4.97867	5.27174	5.09108	5.11336	5.19634	4.89556	5.47942	5.54682	6.17081	6.03298	6.14903	5.97849	5.7856	5.98202	5.41896	5.8706	5.62718
Potri.001G195900	3.31302	3.12643	3.15902	3.09186	3.04724	3.0132	3.11659	3.01484	2.90177	3.48083	3.68105	3.70806	3.43944	3.5901	3.75967	3.32833	3.30783	3.38198
Potri.001G196500	5.33955	5.4461	5.2007	5.20405	5.27571	5.24481	5.18054	5.19115	5.16362	5.1882	5.26354	5.07611	5.04647	5.07177	5.14057	5.11188	5.18768	4.98809
Potri.001G196600	5.05737	5.33848	5.18606	5.19121	5.1884	5.14619	5.0704	4.97716	4.8366	4.8997	5.00014	4.82568	4.78444	4.95734	4.84063	4.75239	4.98344	4.66934
Potri.001G196700	3.91847	4.23564	3.95624	4.09594	4.09832	4.16575	4.12644	4.11192	4.02239	4.41597	4.46148	4.09038	4.15389	4.42797	4.28985	4.16666	4.34135	4.15942
Potri.001G196800	4.94231	4.87464	4.85698	4.7363	4.87322	4.86172	4.8565	4.81326	4.56125	5.00322	4.98774	4.86766	4.88017	5.07688	4.73344	4.76772	4.86113	4.90488
Potri.001G197200	3.90364	3.7393	3.86729	3.70235	3.822	3.51895	3.77373	3.88118	4.12858	4.03723	4.082	4.12358	4.13898	4.05097	4.29672	4.00149	4.22459	4.26205
Potri.001G197300	6.27403	6.01676	6.19296	6.16287	6.26381	6.22283	6.28074	6.20513	6.07477	5.73176	5.76732	5.80808	5.83482	5.74125	5.76784	5.9012	5.88282	5.91791
Potri.001G197400	5.96305	5.87181	5.93294	6.0536	5.86101	5.88967	5.96367	5.92986	5.75061	6.10081	6.14222	6.03733	6.11803	6.0947	6.06976	6.18276	6.00524	6.16043
Potri.001G197500	4.74003	4.935	4.83369	4.77554	4.98107	4.86172	4.82352	4.93169	4.84107	4.70972	4.66213	4.68697	4.67159	4.7168	4.63128	4.65687	4.54474	4.6805
Potri.001G197600	6.24195	6.24102	6.23089	6.14133	6.21126	6.14985	6.17359	6.23999	6.05759	5.95853	6.03419	5.84061	5.97988	5.95744	5.81282	5.89598	5.89091	5.89892
Potri.001G197700	2.5457	3.12643	2.59814	2.43906	2.54828	2.98662	2.51779	2.75858	2.79524	2.45344	2.59273	2.87597	2.78335	3.04018	2.66985	2.55366	2.84107	3.13391
Potri.001G197900	6.42841	6.84505	6.69102	6.35214	6.72322	6.47907	6.49786	6.70038	6.76914	6.53335	6.50277	6.59802	6.67706	6.53596	6.82742	6.61003	6.78487	6.66584
Potri.001G198000	3.96923	3.76447	3.81116	3.62807	3.80742	3.86377	3.84119	3.75433	3.82896	4.1906	4.07263	4.03329	4.17839	3.99811	4.10283	4.10767	3.98867	4.08856
Potri.001G198100	3.97634	3.93673	4.37292	4.16324	4.1493	4.29593	4.36122	4.39311	4.20685	3.58218	3.45464	3.7746	3.8094	3.60432	3.74469	4.02719	3.86272	3.93857
Potri.001G198600	4.80135	4.76668	4.99774	4.58253	4.668	4.79052	4.51962	4.88107	4.93186	4.97369	4.88715	4.98671	4.89798	4.82093	5.02755	4.8528	4.88967	4.99108
Potri.001G198700	3.52174	3.2143	3.21777	3.21115	3.39145	3.29897	3.42373	3.16143	3.462	3.78286	3.69942	3.61774	3.62915	3.64616	3.33544	3.43776	3.5721	3.56978
Potri.001G198900	0.350803	0.681251	0.0609477	0.019026	0.574697	0.451807	-0.0636712	0.22325	0.124633	0.124284	-0.094066	0.0569962	-0.0456878	-0.267618	-0.139629	0.495869	-0.0823956	0.225377
Potri.001G199100	3.29039	3.23845	3.34182	2.64143	3.04724	3.09012	2.93442	3.16748	3.16681	3.77717	3.58551	3.87333	3.54119	3.7585	4.06314	3.38904	3.68805	3.61702
Potri.001G199200	6.15223	6.09985	6.11783	6.2583	6.11885	6.38299	6.30056	6.08807	6.15055	6.54009	6.5642	6.47264	6.33192	6.44408	6.23874	6.3125	6.30827	6.31107
Potri.001G199500	5.24267	4.99294	5.17127	4.93808	5.00468	5.02735	4.97494	5.13516	5.10537	5.43755	5.47736	5.34209	5.49188	5.30729	5.38716	5.41167	5.43177	5.37
Potri.001G199600	5.49363	5.53166	5.45079	5.56917	5.49925	5.53582	5.57239	5.37354	5.32548	5.45369	5.68213	5.51747	5.50744	5.53218	5.3464	5.56645	5.40095	5.5111
Potri.001G200000	4.42901	4.21753	4.15723	3.74691	3.66376	4.27412	3.77865	3.77824	3.85571	5.64541	5.87898	6.02176	5.73262	5.82711	5.8342	5.40188	5.90296	5.84372
Potri.001G200100	1.71649	1.98324	1.66805	1.89066	2.06718	1.46877	1.92964	1.64233	1.80071	1.94573	2.25466	1.88125	2.1522	1.32227	2.0445	2.02589	1.42566	1.74118
Potri.001G200200	3.60663	3.77276	3.68149	3.84854	3.71673	3.81927	3.75386	3.8439	3.81085	3.96401	3.88742	3.78847	3.89469	3.94323	3.77449	3.92838	3.79537	3.94476
Potri.001G200300	5.81035	5.12188	5.75594	5.461	5.40074	5.65875	5.34395	5.87825	5.79966	6.24687	6.14557	6.28974	5.9743	6.09092	6.15248	5.76848	5.9694	5.87968
Potri.001G200400	4.25291	4.50818	4.5997	3.55978	3.80742	4.20086	2.92557	4.21187	4.25454	4.4769	4.4899	5.10225	4.54162	4.41996	4.73344	3.43776	4.37057	4.7189
Potri.001G200500	6.58423	6.78892	6.62336	6.95411	6.86897	6.73203	6.83575	6.63914	6.63015	6.77798	6.78384	6.60652	6.7743	6.7684	6.54716	6.82671	6.70569	6.61002
Potri.001G200700	-0.9949	0.277172	-1.04016	-0.54238	-1.01698	-0.505243	-0.564426	-0.407476	-1.39219	-1.18441	-1.83963	-2.29943	-0.729984	-1.27503	-2.62903	-1.07466	-1.45854	-0.639238
Potri.001G200800	-0.446501	-0.154495	-0.387012	-3.12003	-1.50645	-1.28707	-1.72695	-1.14155	-1.77432	-1.59215	-1.36226	-0.210806	-2.07708	-0.909161	-1.52211	-1.59562	-1.16227	-1.67734
Potri.001G201000	5.11325	4.98582	5.06328	5.06668	5.01529	5.01425	5.01096	4.98402	4.85881	4.84637	4.69302	4.7187	4.74233	4.79946	4.78071	4.86354	4.7937	4.77898
Potri.001G201100	2.31848	2.14531	1.66805	2.27836	2.32086	2.22768	2.27455	2.22114	2.24035	3.11651	2.99097	3.22771	2.63544	2.58959	3.12793	2.93924	3.11412	3.03301
Potri.001G201300	0.979235	1.15722	0.979133	1.49046	1.28522	1.30632	0.557055	0.760033	0.847575	1.90458	1.39801	1.86389	1.51571	2.21648	2.1083	2.02589	1.91253	1.78321
Potri.001G201400	4.5952	4.05024	4.53763	4.50163	4.27116	4.57996	4.43793	4.90117	4.8366	6.25916	6.24376	6.12099	6.24758	6.11595	5.94537	6.05275	6.1318	6.02979
Potri.001G201500	8.52535	8.0421	8.46462	8.35997	8.38077	8.43377	8.5056	8.47738	8.40231	7.96625	8.03862	7.90014	7.81789	8.13236	7.85399	7.88908	7.98688	7.7269
Potri.001G201600	4.79734	4.77082	4.98088	5.07369	4.92815	4.94	5.0379	5.0477	5.05624	4.31752	4.43248	4.47467	4.51108	4.36256	4.33055	4.53231	4.28108	4.46288
Potri.001G201700	3.52174	3.48044	3.52745	3.69327	3.75774	3.58245	3.57858	3.7503	3.73603	3.42373	3.65618	3.68354	3.53362	3.68681	3.59685	3.77759	3.8125	3.72519
Potri.001G201900	5.18249	5.16662	5.12214	5.26353	5.30021	5.16409	5.24779	5.10554	4.965	5.41575	5.56178	5.25654	5.53806	5.5097	5.32474	5.57518	5.52308	5.52768
Potri.001G204000	5.30892	5.16347	5.24374	5.66284	5.47024	5.23919	5.55384	5.35511	5.18136	5.201	5.41388	5.30237	5.17624	5.5433	5.34143	5.53992	5.3461	5.30537
Potri.001G204100	3.01472	2.54449	2.89671	2.97685	3.26913	3.06494	2.86203	2.98776	2.63975	2.2712	2.57957	3.07012	2.4864	2.777	2.60498	2.57124	2.54556	2.42018
Potri.001G204200	5.38833	5.21914	5.2821	5.24812	5.3123	5.1759	5.34229	5.23212	5.10908	4.89446	5.11408	5.03404	4.99498	5.14897	5.03783	5.05369	4.97965	5.07947
Potri.001G204300	9.133	8.66174	9.022	9.14782	9.03205	9.09376	9.31977	9.15214	9.13013	10.0198	10.0655	9.92502	9.89526	9.93863	9.80283	10.0087	9.87496	9.76958
Potri.001G204400	2.27303	2.06655	2.6417	2.76789	2.40072	2.39871	2.48201	2.56142	2.73888	2.42463	2.0408	2.29797	2.57766	2.21648	2.47791	2.44348	2.22561	2.2902
Potri.001G204600	2.12739	2.76004	2.19221	1.95284	2.34798	2.2048	0.920038	2.41661	2.34475	1.35185	0.814539	2.20452	1.81977	1.05874	1.85294	1.89245	1.46953	1.76933
Potri.001G204700	4.059	3.97317	3.74279	3.79862	3.99919	3.70164	3.93239	3.91392	3.83793	4.42691	4.39916	4.52799	4.28604	4.36256	4.40547	4.4058	4.26249	4.25957
Potri.001G204900	6.33197	6.51758	6.23978	6.39896	6.40039	6.37532	6.48511	6.14893	6.1826	6.28845	6.38286	6.19053	6.05061	6.45981	6.1852	6.16116	6.12838	6.00484
Potri.001G205300	2.91468	2.61998	3.03382	2.81887	2.78491	2.95955	2.59799	2.87402	3.01685	3.45968	3.22876	3.08518	3.1434	3.50172	3.24609	3.19866	3.42387	3.17658
Potri.001G205400	3.46223	3.10031	3.43142	3.00648	3.08802	3.13922	2.96066	3.67589	3.55199	4.39755	4.22834	4.64185	4.28152	4.28523	4.6094	3.87984	4.18566	4.08296
Potri.001G205500	6.00188	5.99565	6.05073	5.91208	5.99354	6.00507	5.97552	5.96847	5.90159	6.0356	6.12533	5.81487	6.05723	6.01844	5.78868	6.18561	6.02007	5.92809
Potri.001G205700	4.82909	4.85525	4.83369	4.69596	4.81369	4.67874	4.78977	4.67151	4.75369	4.75961	4.86291	4.61357	4.69216	4.69039	4.51545	4.7904	4.732	4.66934
Potri.001G205800	10.1711	10.1783	10.1698	10.0895	10.1327	10.0896	10.0507	10.1103	9.98594	7.86899	8.00486	7.75938	7.61563	8.08308	7.66141	7.90432	7.85303	7.85557
Potri.001G206032	0.515985	0.815751	0.402274	0.019026	0.21117	-0.231207	0.00517454	-0.270367	0.237424	0.554945	0.721727	0.908776	0.913508	0.883273	0.684569	0.76382	1.18373	0.225377
Potri.001G206100	3.84272	3.83744	3.75276	3.79862	3.89275	3.75773	3.70813	3.72592	3.94146	4.44855	4.24927	4.18428	4.07777	4.16088	4.30695	4.21217	3.99619	3.98132
Potri.001G206400	5.07071	5.01408	5.2752	4.84687	4.98107	5.00765	4.92028	5.01622	5.00139	5.35976	5.54156	5.36848	5.31752	5.54145	5.54246	5.17358	5.40942	5.14942
Potri.001G206600	5.77206	5.63307	5.79505	5.91794	5.84682	5.77786	5.77696	5.90564	5.73389	5.70654	5.74685	5.83617	5.53806	5.69217	5.72524	5.73574	5.68768	5.54305
Potri.001G206700	4.89808	4.98938	4.75157	5.03469	4.95264	4.97422	5.06436	4.87738	4.99339	5.06755	4.91885	5.1442	5.11916	5.10215	4.96431	5.14159	4.96056	4.96241
Potri.001G206800	8.35108	7.83644	8.42465	7.78579	7.9862	8.07467	7.86861	8.2128	8.10208	6.5518	6.47993	7.26779	6.2717	6.35649	6.58058	6.05431	6.60602	6.39082
Potri.001G206900	-0.446501	1.39066	-0.22175	-1.179	-0.548533	-0.361729	-0.779198	-0.920188	-0.840893	0.50075	-0.273522	1.12821	0.125387	0.319807	0.357048	-0.533989	0.151055	0.1417
Potri.001G207000	4.19316	4.5032	4.05621	3.90468	4.19108	4.09286	4.01401	4.26077	4.2745	4.86526	4.92667	4.91056	4.58992	4.8087	4.85697	4.67324	4.52408	4.78417
Potri.001G207100	6.35805	6.47882	6.27479	6.25984	6.3409	6.22283	6.34357	6.32428	6.15235	6.63513	6.62873	6.25187	6.57462	6.46176	6.43811	6.51562	6.51081	6.50248
Potri.001G207700	6.20613	6.27645	6.27652	6.15462	6.16817	6.12569	6.10956	6.12116	6.16488	6.26933	6.14334	6.09519	6.10659	6.04083	6.1122	6.07756	6.06007	6.14909
Potri.001G208000	1.08822	-0.033881	0.500193	0.130845	0.619888	0.451807	0.193953	0.356269	0.916957	2.78356	2.94038	2.85855	2.9058	2.6179	2.9823	2.81198	2.90637	2.7589
Potri.001G208200	6.18634	6.21995	6.07477	6.07473	6.14614	6.04265	6.09285	6.13434	6.05182	6.69443	6.61911	6.18966	6.52102	6.56896	6.34601	6.53254	6.44366	6.56956
Potri.001G208700	3.2674	3.36451	3.30164	3.30949	3.43635	3.17497	3.64481	3.46621	3.27647	3.318	3.525	3.35741	3.35596	3.61138	3.44451	3.46621	3.18162	3.08993
Potri.001G208800	4.90555	4.87849	4.77132	5.12524	4.89176	4.96404	5.14284	4.93878	4.97724	5.44474	5.51068	5.55175	5.39902	5.50022	5.39197	5.64115	5.62601	5.54712
Potri.001G208900	5.40159	5.11863	5.2958	5.01296	5.14269	5.01425	5.22451	5.12587	5.13479	5.40472	5.4323	5.18845	5.35884	5.39782	5.2942	5.12978	5.57421	5.22633
Potri.001G209100	4.08554	4.18061	4.08806	4.10281	4.1493	4.11757	4.17953	4.20011	4.33279	4.35618	4.3612	4.17375	4.26331	4.27638	4.10283	4.27786	4.23097	4.3439
Potri.001G209400	4.67599	4.79138	4.41746	4.65446	4.39006	4.66623	4.68087	4.51669	4.30717	5.16225	5.02948	5.2878	5.31531	4.97387	5.2131	5.1357	5.05718	5.29209
Potri.001G209500	7.10154	6.57205	7.0434	7.50237	7.5739	7.41538	7.37664	7.7952	7.54142	4.91273	5.0222	5.26978	5.20276	4.86588	4.89591	5.5466	5.2952	5.47416
Potri.001G209600	8.03907	7.44064	8.15883	7.86726	7.85503	8.029	7.94617	8.23348	8.15284	7.81032	7.8034	8.0169	7.78076	7.77079	7.70301	7.62189	7.73834	7.64332
Potri.001G209800	3.53142	3.69635	3.59549	3.96628	4.033	3.81927	4.00142	3.8738	3.7167	3.63345	3.84404	3.75119	3.84657	3.68012	3.82758	3.84415	3.87093	3.84907
Potri.001G210100	6.68745	6.55171	6.89829	6.41699	6.75901	6.67803	6.43764	6.78542	6.8808	6.37855	6.30202	6.62338	6.48808	6.53689	6.43889	6.22778	6.37178	6.40098
Potri.001G210200	5.98788	5.88526	5.96115	6.13296	6.07186	6.13177	6.08293	6.00354	6.1826	6.32107	6.33373	6.2018	6.17028	6.31819	6.18705	6.34095	6.32926	6.2004
Potri.001G210400	0.515985	1.05213	0.402274	0.019026	0.663707	-0.111521	0.769854	0.625921	0.124633	-0.0267346	-0.717535	0.383676	-0.347639	0.0965947	0.247976	-0.692712	-0.706744	-0.252074
Potri.001G210500	7.75022	7.73505	7.77396	7.56841	7.6887	7.62432	7.60312	7.71618	7.73275	7.50304	7.45081	7.52824	7.20833	7.30032	7.46064	7.14688	7.24547	7.08176
Potri.001G210600	5.75563	5.7342	5.70807	5.83988	5.82648	5.70228	5.8848	5.83426	5.85374	3.98883	3.96539	4.07537	4.20726	3.82679	3.63525	4.3458	3.87093	4.18316
Potri.001G210800	-0.446501	-0.286121	-1.04016	-0.725046	-1.32421	-0.664628	-0.899901	-1.26642	-1.77432	1.15536	0.672982	0.282785	0.713411	0.513067	0.40864	0.420312	-0.215008	0.817208
Potri.001G210900	2.72518	2.76004	3.09778	2.50281	2.88086	2.75427	2.5868	2.82895	2.95222	3.43099	3.24553	2.99238	3.23034	3.09155	3.19558	2.92564	3.12788	3.02136
Potri.001G211000	6.60158	6.33362	6.55095	6.41423	6.4676	6.53288	6.4836	6.48424	6.38592	6.98213	6.93102	6.55404	6.84029	6.69721	6.50408	6.69965	6.72392	6.7618
Potri.001G211200	6.05151	6.3434	6.03039	6.12455	6.10997	6.17655	6.06993	5.9528	5.90373	6.67621	6.91277	6.5762	6.49882	6.85196	6.67644	6.60364	6.64719	6.52897
Potri.001G211300	5.356	4.62729	5.09497	5.08415	4.91914	5.31593	4.97922	5.26351	5.44774	5.97602	5.92264	5.87784	5.85472	5.8042	5.91558	5.67202	5.85207	5.5753
Potri.001G211500	4.25875	4.51313	4.08806	4.48068	4.57353	4.39021	4.61081	4.46852	4.2745	5.40103	5.39522	5.45797	5.40733	5.37105	5.49103	5.48535	5.39242	5.34098
Potri.001G211600	3.34632	3.2622	3.31516	3.30949	3.12767	3.37266	3.40474	3.02154	3.15249	3.41643	3.59862	3.32606	3.42312	3.40756	3.26721	3.42814	3.34363	3.17131
Potri.001G211700	5.79636	5.90425	5.62911	5.68362	5.56716	5.63328	5.87793	5.65325	5.68002	6.051	6.08631	6.13191	6.06514	6.06288	6.00943	6.08369	6.0071	5.93277
Potri.001G211900	1.23767	1.95437	1.33809	1.31217	1.67602	1.26268	1.15026	1.28995	0.774686	0.968338	1.3051	1.69748	1.28244	1.13907	1.14628	1.27352	1.55346	0.895932
Potri.001G212000	6.55723	6.61304	6.46868	6.57486	6.53919	6.45746	6.51123	6.53716	6.43257	5.27753	5.32399	5.30398	5.20991	5.20136	5.27696	5.48998	5.26128	5.26886
Potri.001G212300	-1.5267	-3.12003	-1.34571	-1.179	-1.16243	-1.93015	-2.2615	-2.13434	-1.09036	-1.18441	-0.717535	-1.39826	-1.2517	-1.08053	-0.671244	-1.31175	-0.706744	-1.06687
Potri.001G212400	-0.0500988	0.681251	-0.22175	-0.23454	0.0221239	-0.231207	-0.135968	-0.206409	0.0022702	-0.866883	-1.00418	-0.0706999	-0.46418	0.174899	-0.215711	0.256179	-0.916604	-0.795426
Potri.001G212600	5.24561	5.19466	5.37537	5.37277	5.21442	5.40142	5.33562	5.25927	5.25019	5.36166	5.34164	5.25986	5.32413	5.24965	5.2131	5.35446	5.23928	5.40406
Potri.001G212700	6.28122	6.31102	6.52792	6.29026	6.39796	6.31518	6.18383	6.43683	6.40718	6.00915	6.06167	6.14365	6.08989	5.90958	5.84828	5.87668	5.82066	5.93898
Potri.001G212900	-1.5267	-1.51437	-2.2665	-0.934239	-1.50645	-1.0485	-2.62782	-2.13434	-1.39219	-1.84938	-1.17214	-1.09694	-1.2517	-0.375101	-3.12003	-0.533989	0.955944	-1.4015
Potri.001G213200	4.65843	4.63186	4.61617	4.84277	4.68139	4.69934	4.89782	4.48798	4.33912	4.19488	4.48285	3.96979	4.46402	4.67025	4.32048	4.74079	4.69552	4.45424
Potri.001G213300	-0.788064	-1.51437	-1.04016	-1.47393	-0.652167	-1.0485	-1.72695	-1.02663	-0.840893	-0.492441	-0.181005	-1.39826	-0.590969	-0.0740485	-1.34077	-1.59562	-0.215008	-0.369949
Potri.001G213400	4.864	5.06898	4.81002	5.28484	5.20888	5.10044	5.48319	4.90117	4.88934	4.49087	4.63693	4.10891	4.95583	5.05892	5.05209	5.17932	4.9644	4.88732
Potri.001G213500	-0.9949	-0.9807	-1.34571	-1.84508	-1.71508	-0.505243	-1.96961	-1.40314	-2.29565	-1.01693	-0.273522	-1.09694	-0.883836	-0.756005	-1.72955	-1.59562	-1.8318	-1.06687
Potri.001G213600	4.64511	4.3059	4.57744	4.73187	4.55329	4.82468	4.60804	4.67151	5.01728	5.10209	4.88448	4.86111	4.6612	4.92655	4.72837	4.8201	5.00968	4.74925
Potri.001G213700	3.10828	4.27704	2.86029	2.94661	2.66067	3.07758	2.88047	2.57968	2.66013	2.50941	2.74198	2.95187	2.71799	3.43168	3.25316	2.6886	2.52492	2.61893
Potri.001G213800	4.25875	4.47806	4.44846	4.12998	4.07011	4.14186	4.29402	4.1213	4.03805	4.791	5.01976	4.57675	4.66467	4.88056	4.83593	4.7094	4.93341	4.54863
Potri.001G213900	6.96351	6.6873	6.84687	6.93498	6.95083	6.88107	6.88053	7.00563	6.98947	6.88234	6.93102	6.75103	6.76624	6.8004	6.6242	6.71751	6.80428	6.72409
Potri.001G214500	5.09703	5.07905	5.2402	5.11847	4.97673	5.19344	5.21183	5.11809	5.18136	6.27034	6.34447	6.40674	6.35252	6.1838	6.45815	6.37762	6.2839	6.4021
Potri.001G214600	0.798564	-0.592008	0.297223	1.61106	0.528045	0.197465	1.5232	-0.481248	-0.840893	-0.730981	-1.83963	-0.967002	0.203873	-0.167589	1.2347	-0.260933	0.608918	0.184145
Potri.001G214700	6.01402	6.0949	6.13126	6.02132	6.08903	6.26353	6.09186	6.12272	6.20184	5.15787	5.34164	5.45652	5.38224	5.32457	5.18748	5.23275	5.45651	5.39731
Potri.001G214800	4.14351	3.79736	4.08016	3.8648	3.92911	4.04858	3.79818	4.05434	4.03024	3.73083	3.74139	3.99393	3.65033	3.70011	3.8742	3.65109	3.66936	3.65525
Potri.001G215000	3.78722	3.65208	3.67102	3.39036	3.43635	3.40313	3.72353	3.5703	3.36603	3.11651	3.2203	3.02398	3.33867	3.34965	3.04069	3.62609	3.60197	3.38654
Potri.001G215200	3.56009	3.53995	3.56187	3.27339	3.4614	3.52819	3.05298	3.42137	3.65712	3.71307	3.79932	3.89485	3.54119	3.76484	3.92381	3.60064	3.73374	3.65147
Potri.001G215400	5.38566	5.46157	5.46904	5.58644	5.66608	5.72256	5.84896	5.72881	5.67252	4.57523	4.5586	4.77551	4.8591	4.60811	4.67933	5.00925	4.6438	4.93781
Potri.001G215500	4.13083	4.00871	4.14214	4.22124	4.0863	4.06137	4.2017	4.206	4.29419	4.598	4.39916	4.51415	4.25412	3.98186	4.2795	4.26172	4.32353	4.267
Potri.001G215700	6.20158	6.23504	6.19844	6.25367	6.19362	6.29907	6.27813	6.17918	6.19487	6.06157	6.09559	5.88861	5.94888	6.00645	5.88631	5.90986	5.89895	5.82121
Potri.001G215800	5.77206	5.82672	5.77073	6.00673	5.95878	5.85886	5.92088	5.96413	5.87132	5.93573	5.94591	5.82612	5.77983	6.00511	5.74293	5.74351	5.76012	5.817
Potri.001G216000	5.22488	5.2815	5.27865	5.50576	5.35803	5.39638	5.54952	5.12898	5.0829	3.97399	3.90862	4.35241	4.20726	3.48644	3.32205	4.5097	3.45694	4.44772
Potri.001G216400	2.56469	2.63825	2.62009	2.32613	2.36134	2.51487	2.63104	2.41661	2.57683	2.86089	3.13289	3.03953	2.84588	3.27162	3.18082	3.09314	3.23344	3.07309
Potri.001G216500	3.00085	3.60642	3.31516	3.79862	3.51022	3.55558	3.52684	3.50015	3.70694	3.54918	3.72952	3.83375	3.60042	3.65984	3.54014	3.566	3.79537	3.81908
Potri.001G216600	5.7411	6.41535	5.41043	5.80448	5.68348	5.66505	5.72942	5.47577	5.55229	6.35678	6.5106	6.29784	6.14439	6.41816	6.36736	6.35877	6.3218	6.38458
Potri.001G216900	6.0699	6.38997	6.09841	5.85827	5.83848	5.80093	5.66306	5.99081	6.15952	5.34253	5.43047	5.66131	5.48404	5.29857	5.47145	5.59034	5.25816	5.52355
Potri.001G217600	1.68213	1.43313	1.62529	1.35885	1.1684	1.12323	1.02323	1.31196	1.42547	3.99864	3.93986	3.90338	3.87083	3.68012	3.91045	3.66752	3.82944	3.71074
Potri.001G217700	2.86959	3.29712	3.21777	2.76789	2.63888	2.90381	2.50596	2.72617	2.55523	2.93428	2.93004	3.48779	2.92909	2.80189	3.19558	2.81198	3.19475	3.05605
Potri.001G217800	4.17474	3.92933	4.20157	4.17633	4.34703	4.01609	4.20537	4.43882	4.50603	4.02768	3.81063	3.90338	3.85268	3.98186	3.86038	3.82962	3.73374	3.78846
Potri.001G218100	4.02513	4.64095	4.22324	3.52949	3.59187	4.00289	3.23598	3.73002	4.05354	3.61444	3.19463	4.30174	3.73866	3.55393	3.88335	3.566	3.54159	3.99926
Potri.001G218400	5.0062	4.9089	4.93346	5.02387	5.00681	4.96063	4.95767	5.17623	4.965	5.14689	5.25114	5.27308	5.12421	5.09713	5.12524	5.0754	5.08565	5.08508
Potri.001G218700	7.04267	6.80215	7.30114	6.64363	6.99973	6.90256	6.65206	7.23277	7.40393	6.98645	6.81927	6.88129	6.97087	6.70548	7.05796	6.65399	6.86918	6.9542
Potri.001G218800	-0.301923	0.367549	0.183917	0.130845	0.150866	-0.361729	0.307344	0.313278	-0.442989	0.0507501	-1.00418	-0.450337	0.349092	0.0965947	0.458451	0.166534	-0.0823956	0.583497
Potri.001G219200	4.30465	4.45248	4.26562	4.34813	4.44445	4.50234	4.69136	4.27764	4.46028	4.89708	5.0841	4.872	5.15417	5.26316	5.06421	5.33915	5.11702	5.26639
Potri.001G219300	6.86547	6.87906	7.02604	6.97392	6.92237	6.73303	6.55207	6.89335	7.0025	5.45902	5.3839	6.68954	6.05459	5.48109	5.79354	6.0621	5.82277	6.05144
Potri.001G219400	2.82304	3.08707	2.87861	2.93125	3.03895	2.73843	3.19236	2.72617	2.86713	4.21184	4.35349	4.0294	4.11887	3.92068	4.12228	3.85136	4.04775	4.01698
Potri.001G219500	5.38833	5.77812	5.39778	5.64647	5.72414	5.60298	5.72177	5.62825	5.57393	5.09981	5.22602	5.2229	5.20991	5.2654	5.19668	5.21888	5.08212	5.17332
[truncated: 22,339 more rows]

## Sheet: Table S4
#Table S4. Raw expression count of all differentially expressed genes between the late morning (LM) and early evening (EE).
[truncated: 16,149 more rows]

[truncated: 4 more sheets: Table S5, Table S6, Table S7, Table S8]
